# Supplementary material for: Potential Functions and Transmission Dynamics of Fungi Associated with Anoplophora glabripennis Across Different Life Stages, Between Sexes, and Between Habitats
Source: Insects. 2025 Mar 5;16(3):273. doi: 10.3390/insects16030273 (PMC11943397; doi:10.3390/insects16030273)
Supplement: Supplementary file 1 [file insects-16-00273-s001.zip]

Archive with 3 entries (3 files):
- Table S1.xls
- Table S2.xls
- Table S3.pdf
