# Supplementary material for: Potential Functions and Transmission Dynamics of Fungi Associated with Anoplophora glabripennis Across Different Life Stages, Between Sexes, and Between Habitats
Source: Insects. 2025 Mar 5;16(3):273. doi: 10.3390/insects16030273 (PMC11943397; doi:10.3390/insects16030273)
Supplement: Supplementary file 1 [file insects-16-00273-s001.zip › Table S1.xls]

## Sheet: sheet 1
Table S1 Sample-specific species ASV list and annotation summary table.
ASV ID	Female gut1	Female gut2	Female gut3	Female gut4	Male gut1	Male gut2	Male gut3	Oviposition slit1	Oviposition slit2	Oviposition slit3	Oviposition slit4	Oviposition slit5	Oviposition slit6	Frass1	Frass2	Frass3	Frass4	Frass5	Frass6	Egg1	Egg2	Egg3	Egg4	Larval gut1	Larval gut2	Larval gut3	Larval gut4	Larval gut5	Larval gut6	taxonomy
1	894	1126	378	395	4579	2683	2289	122	93	102	83	81	100	93	70	377	103	249	212	1122	1204	1913	817	23572	24131	24647	22849	22301	22081	d__Eukaryota; p__Ascomycota; c__Sordariomycetes; o__Hypocreales; f__Nectriaceae; g__Fusarium; s__Fusarium sp.
2	196	280	619	492	6204	4588	4267	28	73	13	59	77	0	5069	6064	360	835	2105	1757	17282	18554	21405	22954	0	19	0	33	84	135	d__Eukaryota; p__Ascomycota; c__Sordariomycetes; o__Hypocreales; f__Nectriaceae; g__Fusarium; s__Fusarium solani
3	938	301	15795	16638	730	297	369	0	0	0	0	0	0	138	77	0	85	296	361	0	0	346	462	0	0	0	0	19	196	d__Eukaryota; p__Ascomycota; c__Sordariomycetes; o__Hypocreales; f__Nectriaceae; g__Fusarium; s__Fusarium solani
4	0	0	0	0	0	0	854	2922	11631	5546	14076	4511	3795	0	0	0	0	824	2536	61	0	0	0	257	230	183	297	9	0	d__Eukaryota; p__Ascomycota; c__Dothideomycetes; o__Myriangiales; f__Elsinoaceae; g__Elsinoe; s__Elsinoe eucalyptigena
5	5331	679	830	740	1831	806	450	2234	547	1063	338	2983	4163	1582	1081	1473	1588	2343	3816	886	262	165	449	61	70	59	71	5	13	d__Eukaryota; p__Ascomycota; c__Dothideomycetes; o__Pleosporales; f__Coniothyriaceae; g__Coniothyrium; s__Coniothyrium insitivum
6	863	1541	349	335	175	99	246	17	114	16	115	169	32	221	249	3846	1463	735	677	2134	4249	314	848	35	23	0	0	81	182	d__Eukaryota; p__Ascomycota; c__Sordariomycetes; o__Hypocreales; f__Nectriaceae; g__Fusarium; s__Fusarium solani
7	1080	227	179	160	52	156	174	78	35	501	0	0	63	4435	6183	6136	7436	4129	3575	306	97	174	155	0	0	24	0	0	0	d__Eukaryota; p__Ascomycota; c__Eurotiomycetes; o__Eurotiales; f__Aspergillaceae; g__Penicillium; s__Penicillium citrinum
8	1583	1080	398	320	4581	2542	706	12	0	10	5	23	0	2361	932	1061	1016	1161	324	439	75	366	85	13	0	0	0	111	36	d__Eukaryota; p__Ascomycota; c__Saccharomycetes; o__Saccharomycetales; f__Debaryomycetaceae; g__Meyerozyma; s__Meyerozyma caribbica
9	49	43	356	244	12	3	7	2122	1858	10362	3986	2815	1320	526	97	425	170	122	168	0	20	32	0	167	119	85	153	7	13	d__Eukaryota; p__Ascomycota; c__Eurotiomycetes; o__Eurotiales; f__Aspergillaceae; g__Aspergillus; s__Aspergillus proliferans
10	918	1006	413	484	731	1321	6420	296	236	516	540	349	168	606	379	679	256	804	2611	490	164	183	125	0	0	0	95	54	0	d__Eukaryota; p__Ascomycota; c__Eurotiomycetes; o__Chaetothyriales; f__Trichomeriaceae; g__Bradymyces; s__Bradymyces sp. LS-2015a
11	3420	526	126	92	515	872	306	135	125	31	34	1286	56	1013	2122	1134	1964	1146	690	68	30	60	42	16	20	10	13	0	4	d__Eukaryota; p__Ascomycota; c__Sordariomycetes; o__Hypocreales; f__Nectriaceae; g__Lasionectria; s__Lasionectria sp. DV-2018a
12	703	1588	1174	937	401	470	72	27	50	0	18	49	21	145	188	1475	427	213	64	142	30	222	36	0	0	10	23	52	47	d__Eukaryota; p__Ascomycota; c__Saccharomycetes; o__Saccharomycetales; f__Debaryomycetaceae; g__Meyerozyma; s__Meyerozyma guilliermondii
13	2	3	7	0	61	15	57	10	4	6	1	8	7	0	0	0	0	0	7	46	17	170	75	1818	1544	1300	2255	3819	2668	d__Eukaryota; p__Ascomycota; c__Sordariomycetes; o__Hypocreales; f__Ophiocordycipitaceae; g__Purpureocillium; s__Purpureocillium lilacinum
14	594	6196	565	468	142	185	0	0	0	0	0	0	0	1079	393	780	270	0	0	0	0	39	52	0	0	0	0	0	6	d__Eukaryota; p__Ascomycota; c__Dothideomycetes; o__Myriangiales; f__Elsinoaceae; g__Elsinoe; s__Elsinoe eucalyptigena
15	998	637	137	155	198	125	2980	0	0	0	0	0	0	56	21	807	944	405	1265	46	28	38	20	0	0	0	0	13	0	d__Eukaryota; p__Ascomycota; c__Saccharomycetes; o__Saccharomycetales; f__Debaryomycetaceae; g__Yamadazyma; s__Yamadazyma mexicana
16	159	83	2553	2632	204	0	0	0	0	0	0	0	0	0	0	64	103	0	127	0	0	0	0	0	0	25	0	0	75	d__Eukaryota; p__Ascomycota; c__Sordariomycetes; o__Hypocreales; f__Nectriaceae; g__Fusarium; s__Fusarium solani
17	24	28	14	23	47	5485	20	0	0	0	0	0	0	34	47	0	0	3	0	5	0	0	0	0	0	0	0	0	0	d__Eukaryota; p__Ascomycota; c__Sordariomycetes; o__Xylariales; f__Delonicicolaceae; g__Liberomyces; s__Liberomyces saliciphilus
18	712	386	51	57	185	268	2731	178	347	208	150	907	47	280	127	319	93	203	335	177	44	59	0	47	34	0	0	22	0	d__Eukaryota; p__Ascomycota; c__Eurotiomycetes; o__Chaetothyriales; f__Trichomeriaceae; g__Bradymyces; s__Bradymyces sp. LS-2015a
19	2654	512	39	45	138	117	99	91	80	86	73	123	254	284	357	1143	501	265	463	99	132	60	21	18	0	6	14	4	0	d__Eukaryota; p__Ascomycota; c__Dothideomycetes; o__Pleosporales; f__Pleosporaceae; g__Alternaria; s__Alternaria sp.
20	182	152	497	419	163	322	82	2871	19	108	37	38	34	310	702	475	169	515	373	52	18	20	38	0	11	0	11	0	2	d__Eukaryota; p__Ascomycota; c__Dothideomycetes; o__Pleosporales; f__Leptosphaeriaceae; g__Querciphoma; s__Querciphoma carteri
21	192	153	57	67	355	300	123	231	120	285	86	272	783	461	408	611	106	340	413	209	1006	280	120	0	11	22	16	14	0	d__Eukaryota; p__Ascomycota; c__Dothideomycetes; o__Capnodiales; f__Cladosporiaceae; g__Cladosporium; s__Cladosporium sp.
22	151	21	83	107	17	0	204	0	0	0	0	0	0	15	12	55	310	49	74	80	31	47	56	16	0	0	0	35	248	d__Eukaryota; p__Ascomycota; c__Sordariomycetes; o__Hypocreales; f__Nectriaceae; g__Fusarium; s__Fusarium sp. 3 TT-2017
23	953	5	68	6	6	5	8	0	0	0	0	0	0	13	24	47	1029	3771	32	53	24	29	37	0	0	0	0	0	0	d__Eukaryota; p__Ascomycota; c__Sordariomycetes; o__Hypocreales; f__Clavicipitaceae; g__Metarhizium; s__Metarhizium anisopliae
24	0	0	0	0	0	0	0	6093	0	0	0	173	129	0	0	0	0	0	0	0	0	0	0	0	0	0	0	0	0	d__Eukaryota; p__Ascomycota; c__Dothideomycetes; o__Myriangiales; f__Elsinoaceae; g__Elsinoe; s__Elsinoe eucalyptigena
25	73	15	96	57	17	69	11	20	16	24	0	36	0	726	2139	443	615	1083	381	70	19	0	0	0	0	0	20	0	0	d__Eukaryota; p__Ascomycota; c__Eurotiomycetes; o__Eurotiales; f__Aspergillaceae; g__Penicillium; s__Penicillium sp. M21
26	92	0	0	13	5	0	26	62	1543	85	19	1840	2706	0	19	0	0	12	27	0	0	0	0	0	10	0	0	0	0	d__Eukaryota; p__Ascomycota; c__Dothideomycetes; o__Botryosphaeriales; f__Botryosphaeriaceae; g__Botryosphaeria; s__Botryosphaeria dothidea
27	559	160	223	142	247	206	168	326	84	132	64	332	195	195	253	259	396	640	835	218	0	0	0	0	0	0	0	0	0	d__Eukaryota; p__Ascomycota; c__Dothideomycetes; o__Pleosporales; f__Didymosphaeriaceae; g__Paraconiothyrium; s__Paraconiothyrium fuckelii
28	179	24	0	28	0	0	24	15	24	364	4	7	3	1573	28	376	1703	896	196	52	0	0	20	0	0	1	6	14	0	d__Eukaryota; p__Basidiomycota; c__Wallemiomycetes; o__Wallemiales; f__Wallemiaceae; g__Wallemia; s__Wallemia mellicola
29	0	4879	0	0	0	96	0	0	0	0	136	0	0	0	0	106	0	0	0	0	0	0	0	0	0	0	0	0	0	d__Eukaryota; p__Ascomycota; c__Eurotiomycetes; o__Chaetothyriales; f__Trichomeriaceae; g__Bradymyces; s__Bradymyces sp. LS-2015a
30	103	53	0	0	0	2089	56	122	0	0	0	0	0	0	326	248	180	76	149	0	0	0	0	28	0	0	0	0	0	d__Eukaryota; p__Ascomycota; c__Dothideomycetes; o__Pleosporales; f__Leptosphaeriaceae; g__Querciphoma; s__Querciphoma carteri
31	154	20	38	48	22	29	0	63	15	7	0	82	13	394	606	282	1582	398	226	42	36	19	14	0	0	0	0	0	0	d__Eukaryota; p__Ascomycota; c__Eurotiomycetes; o__Eurotiales; f__Aspergillaceae; g__Penicillium; s__Penicillium terrigenum
32	9	0	4	4	7	6	45	777	759	104	264	559	1380	23	6	0	17	112	211	0	5	0	0	29	21	7	27	3	0	d__Eukaryota; p__Ascomycota; c__Eurotiomycetes; o__Chaetothyriales; f__norank; g__Strelitziana; s__Strelitziana mali
33	0	0	0	0	0	0	0	0	2730	519	0	144	270	109	92	91	162	100	0	20	0	0	18	0	0	0	0	0	0	d__Eukaryota; p__Ascomycota; c__Eurotiomycetes; o__Eurotiales; f__Aspergillaceae; g__Aspergillus; s__Aspergillus ruber
34	0	0	0	0	0	0	0	640	70	39	23	502	2587	0	0	0	0	0	0	0	0	0	0	20	41	13	0	0	0	d__Eukaryota; p__Ascomycota; c__Dothideomycetes; o__Capnodiales; f__Mycosphaerellaceae; g__Microcyclosporella; s__Microcyclosporella sp. N2.9D1a
35	18	13	7	8	0	15	0	795	228	468	44	606	120	79	118	217	623	125	61	17	0	21	4	19	13	8	0	0	0	d__Eukaryota; p__Ascomycota; c__Eurotiomycetes; o__Eurotiales; f__Aspergillaceae; g__Aspergillus; s__Aspergillus penicillioides
36	115	0	37	30	181	130	39	830	566	83	214	542	126	99	101	46	28	35	0	10	1	48	5	11	11	12	39	0	0	d__Eukaryota; p__Ascomycota; c__Lecanoromycetes; o__Umbilicariales; f__Umbilicariaceae; g__Umbilicaria; s__Umbilicaria freyi
37	9	0	3	8	0	0	3	206	106	87	38	1682	1337	0	0	5	3	0	5	0	0	0	0	29	18	22	18	0	0	d__Eukaryota; p__Ascomycota; c__Dothideomycetes; o__Pleosporales; f__Phaeosphaeriaceae; g__Setophoma; s__Setophoma vernoniae
38	45	245	85	89	387	111	110	87	442	224	43	144	109	259	48	274	53	147	165	16	9	0	6	6	12	6	0	0	0	d__Eukaryota; p__Ascomycota; c__Dothideomycetes; o__Myriangiales; f__norank; g__Endosporium; s__Endosporium sp.
39	0	0	0	0	0	0	0	298	783	331	782	365	294	0	0	0	0	0	0	0	0	0	0	0	0	0	0	0	0	d__Eukaryota; p__Ascomycota; c__Dothideomycetes; o__Myriangiales; f__Elsinoaceae; g__Elsinoe; s__Elsinoe eucalyptigena
40	0	524	0	0	38	72	641	0	0	0	361	0	50	68	0	72	0	145	408	36	0	0	0	0	0	0	0	0	0	d__Eukaryota; p__Ascomycota; c__Eurotiomycetes; o__Chaetothyriales; f__Trichomeriaceae; g__Bradymyces; s__Bradymyces sp. LS-2015a
41	0	0	0	0	0	0	0	10	14	1059	32	941	361	0	15	35	0	18	0	0	0	6	0	14	0	10	23	0	0	d__Eukaryota; p__Ascomycota; c__Eurotiomycetes; o__Eurotiales; f__Aspergillaceae; g__Aspergillus; s__Aspergillus spiculosus
42	0	14	9	9	0	68	0	281	258	794	369	170	212	29	18	23	11	14	26	30	0	0	0	16	10	13	0	0	0	d__Eukaryota; p__Ascomycota; c__Eurotiomycetes; o__Chaetothyriales; f__norank; g__Strelitziana; s__Strelitziana albiziae
43	0	0	32	29	0	0	0	0	0	63	56	633	1331	0	0	0	0	0	4	0	0	0	0	0	0	8	0	0	0	d__Eukaryota; p__Ascomycota; c__Dothideomycetes; o__Capnodiales; f__Mycosphaerellaceae; g__Microcyclosporella; s__Microcyclosporella sp. N2.9D1a
44	240	695	16	20	58	19	80	177	58	49	75	50	28	5	8	111	37	33	71	13	0	0	0	6	5	0	0	0	0	d__Eukaryota; p__Ascomycota; c__Lecanoromycetes; o__Umbilicariales; f__Umbilicariaceae; g__Umbilicaria; s__Umbilicaria josiae
45	0	0	0	0	0	0	0	415	114	50	0	436	918	0	0	0	0	0	0	0	0	0	0	24	0	9	37	0	0	d__Eukaryota; p__Ascomycota; c__Dothideomycetes; o__Capnodiales; f__Mycosphaerellaceae; g__Microcyclosporella; s__Microcyclosporella mali
46	17	37	35	28	288	138	46	237	110	167	36	50	82	89	31	49	16	121	79	30	14	3	0	0	6	0	0	0	0	d__Eukaryota; p__Ascomycota; c__Eurotiomycetes; o__Chaetothyriales; f__Cyphellophoraceae; g__Cyphellophora; s__Cyphellophora jingdongensis
47	21	129	65	55	315	81	95	102	11	126	8	27	33	103	25	44	48	77	52	11	16	288	0	0	0	2	0	1	0	d__Eukaryota; p__Basidiomycota; c__Tremellomycetes; o__Tremellales; f__Cryptococcaceae; g__Cryptococcus; s__Cryptococcus sp.
48	32	21	19	21	11	46	126	0	7	0	0	0	0	194	288	45	110	190	451	23	10	9	16	0	9	0	0	0	0	d__Eukaryota; p__Ascomycota; c__norank; o__norank; f__norank; g__Acremonium; s__Acremonium sp. (in: Ascomycota)
49	7	7	11	12	54	106	39	650	45	112	56	105	156	35	30	17	13	43	89	25	1	14	0	6	0	8	12	0	0	d__Eukaryota; p__Ascomycota; c__Eurotiomycetes; o__Chaetothyriales; f__Cyphellophoraceae; g__Cyphellophora; s__Cyphellophora laciniata
50	0	256	19	18	309	48	0	154	216	62	64	155	0	54	0	0	47	66	55	23	0	9	0	0	0	0	0	0	0	d__Eukaryota; p__Ascomycota; c__Lecanoromycetes; o__Umbilicariales; f__Umbilicariaceae; g__Umbilicaria; s__Umbilicaria crustulosa
51	16	6	27	30	7	90	10	322	26	485	81	71	255	13	11	15	0	18	31	6	0	0	3	0	7	0	12	0	0	d__Eukaryota; p__Ascomycota; c__Dothideomycetes; o__Capnodiales; f__Teratosphaeriaceae; g__Devriesia; s__Devriesia pseudoamericana
52	22	0	0	14	0	224	175	0	0	24	0	22	12	85	113	57	28	96	488	25	24	0	0	0	0	0	0	0	5	d__Eukaryota; p__Ascomycota; c__Dothideomycetes; o__Capnodiales; f__Cladosporiaceae; g__Cladosporium; s__Cladosporium velox
53	0	0	0	0	0	0	0	8	5	259	7	1238	10	0	0	0	0	0	0	0	0	0	0	4	11	13	22	0	0	d__Eukaryota; p__Ascomycota; c__Sordariomycetes; o__Glomerellales; f__Glomerellaceae; g__Colletotrichum; s__Colletotrichum johnstonii
54	0	0	0	2	0	9	10	0	6	17	1325	9	10	33	0	7	0	3	14	0	0	0	0	0	0	0	0	0	0	d__Eukaryota; p__Ascomycota; c__Dothideomycetes; o__Capnodiales; f__Teratosphaeriaceae; g__Capnobotryella; s__Capnobotryella sp. 15a
56	386	96	14	10	15	9	43	190	24	103	33	25	38	8	7	48	44	27	137	9	0	0	0	0	0	0	0	0	0	d__Eukaryota; p__Basidiomycota; c__Pucciniomycetes; o__Septobasidiales; f__Septobasidiaceae; g__Septobasidium; s__Septobasidium sp. JBO-2010f
57	0	0	0	0	0	50	0	0	0	26	0	0	36	375	424	30	69	28	0	29	25	0	25	0	0	0	0	0	0	d__Eukaryota; p__Ascomycota; c__Sordariomycetes; o__Hypocreales; f__Nectriaceae; g__Fusarium; s__Fusarium sp.
58	53	0	21	22	99	0	0	0	19	32	0	17	64	316	291	0	218	65	42	29	0	0	0	8	0	8	0	0	0	d__Eukaryota; p__Ascomycota; c__Sordariomycetes; o__Hypocreales; f__Nectriaceae; g__Fusarium; s__Fusarium sp.
59	0	0	0	0	0	625	0	0	0	0	0	0	0	0	0	0	0	0	0	0	0	0	0	0	0	0	0	0	0	d__Eukaryota; p__Ascomycota; c__Dothideomycetes; o__Pleosporales; f__Leptosphaeriaceae; g__Querciphoma; s__Querciphoma carteri
60	103	0	0	0	0	0	0	187	0	192	142	0	0	364	0	120	0	163	0	0	0	0	0	0	0	0	0	0	0	d__Eukaryota; p__Ascomycota; c__Eurotiomycetes; o__Chaetothyriales; f__Trichomeriaceae; g__Bradymyces; s__Bradymyces sp. LS-2015a
61	326	0	0	0	0	96	0	0	0	0	0	0	0	58	387	0	115	0	0	18	0	0	0	0	29	0	0	0	0	d__Eukaryota; p__Ascomycota; c__Sordariomycetes; o__Hypocreales; f__Nectriaceae; g__Fusarium; s__Fusarium avenaceum
62	69	16	10	19	0	316	11	0	0	0	0	0	0	52	190	25	38	152	52	13	0	2	0	0	0	0	0	0	0	d__Eukaryota; p__Ascomycota; c__Dothideomycetes; o__Pleosporales; f__Cucurbitariaceae; g__Neocucurbitaria; s__Neocucurbitaria unguis-hominis
63	64	189	0	0	278	41	81	39	80	0	95	67	73	42	23	53	0	0	0	0	0	0	0	11	11	0	0	0	0	d__Eukaryota; p__Ascomycota; c__Lecanoromycetes; o__Umbilicariales; f__Umbilicariaceae; g__Umbilicaria; s__Umbilicaria crustulosa
64	0	0	0	0	0	0	560	4	0	0	0	30	0	0	0	0	0	114	506	0	9	6	0	0	0	0	0	0	0	d__Eukaryota; p__Ascomycota; c__Sordariomycetes; o__Hypocreales; f__Nectriaceae; g__Fusarium; s__Fusarium decemcellulare
65	0	0	0	0	106	0	0	0	0	0	0	0	0	0	0	0	0	0	0	185	142	221	161	0	0	0	0	0	0	d__Eukaryota; p__Ascomycota; c__Sordariomycetes; o__Hypocreales; f__Nectriaceae; g__Fusarium; s__Fusarium solani
66	0	1081	0	0	0	0	0	0	0	0	0	0	0	0	0	0	0	0	0	0	0	0	0	0	0	0	0	0	0	d__Eukaryota; p__Ascomycota; c__Lecanoromycetes; o__Umbilicariales; f__Umbilicariaceae; g__Umbilicaria; s__Umbilicaria freyi
67	0	0	77	60	0	0	23	0	147	0	0	328	404	0	0	0	0	7	38	0	0	0	0	0	0	0	0	0	0	d__Eukaryota; p__Ascomycota; c__Lecanoromycetes; o__Ostropales; f__Graphidaceae; g__Diploschistes; s__Diploschistes cinereocaesius
68	0	0	0	0	0	0	0	0	1094	30	0	0	0	0	0	0	0	0	0	0	0	0	0	0	0	0	0	0	0	d__Eukaryota; p__Ascomycota; c__Dothideomycetes; o__Myriangiales; f__Elsinoaceae; g__Elsinoe; s__Elsinoe eucalyptigena
69	0	0	0	0	0	0	0	252	621	0	0	0	0	0	0	0	0	0	188	0	0	0	0	0	0	31	0	0	0	d__Eukaryota; p__Ascomycota; c__Eurotiomycetes; o__Chaetothyriales; f__Trichomeriaceae; g__Bradymyces; s__Bradymyces sp. LS-2015a
70	116	0	244	246	0	0	0	0	0	0	0	0	0	0	0	0	61	0	0	0	0	0	0	0	0	0	0	0	0	d__Eukaryota; p__Ascomycota; c__Eurotiomycetes; o__Chaetothyriales; f__Trichomeriaceae; g__Bradymyces; s__Bradymyces sp. LS-2015a
71	0	5	21	17	25	23	4	10	4	0	0	5	14	233	78	9	10	46	13	365	32	0	8	0	0	0	0	0	0	d__Eukaryota; p__Ascomycota; c__Sordariomycetes; o__Glomerellales; f__Plectosphaerellaceae; g__Gibellulopsis; s__Gibellulopsis nigrescens
72	0	0	0	0	0	0	0	0	0	0	933	0	0	0	0	0	0	0	0	0	0	0	0	0	0	0	0	0	0	d__Eukaryota; p__Ascomycota; c__Eurotiomycetes; o__Chaetothyriales; f__Trichomeriaceae; g__Bradymyces; s__Bradymyces sp. LS-2015a
73	0	0	0	0	183	0	0	0	0	0	0	107	0	292	91	0	0	127	0	9	0	0	0	0	0	0	0	0	0	d__Eukaryota; p__Ascomycota; c__Sordariomycetes; o__Hypocreales; f__Bionectriaceae; g__Geosmithia; s__Geosmithia sp. 21 NL-2014
74	38	39	0	0	0	0	24	6	0	11	0	47	0	79	94	170	48	42	24	0	0	16	11	0	0	0	12	0	182	d__Eukaryota; p__Ascomycota; c__Eurotiomycetes; o__Eurotiales; f__Aspergillaceae; g__Aspergillus; s__Aspergillus versicolor
75	10	0	0	12	22	0	0	297	103	62	11	54	52	26	5	23	23	35	50	0	0	0	7	0	3	4	7	0	0	d__Eukaryota; p__Ascomycota; c__Dothideomycetes; o__Pleosporales; f__Coniothyriaceae; g__Staurosphaeria; s__Staurosphaeria lycii
76	7	12	3	2	221	23	96	21	19	6	1	19	18	34	23	21	10	49	74	5	6	0	3	0	0	0	0	2	0	d__Eukaryota; p__Basidiomycota; c__Tremellomycetes; o__Filobasidiales; f__Filobasidiaceae; g__Filobasidium; s__Filobasidium magnum
77	55	401	0	0	0	0	67	0	64	0	38	0	62	0	0	0	0	0	0	0	0	0	0	0	0	0	0	0	0	d__Eukaryota; p__Ascomycota; c__Lecanoromycetes; o__Umbilicariales; f__Umbilicariaceae; g__Umbilicaria; s__Umbilicaria crustulosa
78	10	25	33	29	0	3	0	9	65	26	32	12	10	179	61	55	84	66	5	0	7	0	0	2	0	0	1	0	0	d__Eukaryota; p__Ascomycota; c__Eurotiomycetes; o__Eurotiales; f__Aspergillaceae; g__Aspergillus; s__Aspergillus wentii
79	0	0	14	13	0	11	5	8	0	17	0	12	0	125	71	248	24	64	23	12	0	0	0	0	0	0	0	1	0	d__Eukaryota; p__Ascomycota; c__Eurotiomycetes; o__Eurotiales; f__Aspergillaceae; g__Penicillium; s__Penicillium sp.
80	0	3	0	0	0	6	41	117	26	27	198	32	21	5	8	0	0	35	116	13	0	0	3	0	4	0	4	0	0	d__Eukaryota; p__Ascomycota; c__Eurotiomycetes; o__Chaetothyriales; f__norank; g__Strelitziana; s__Strelitziana australiensis
81	0	0	0	0	0	0	0	113	0	389	95	0	42	0	0	0	0	0	0	0	0	0	0	0	0	0	32	0	0	d__Eukaryota; p__Ascomycota; c__Eurotiomycetes; o__Chaetothyriales; f__norank; g__Strelitziana; s__Strelitziana albiziae
82	0	0	0	0	0	0	98	0	0	0	0	0	0	0	0	0	0	349	182	0	0	0	0	0	0	0	0	0	0	d__Eukaryota; p__Ascomycota; c__Eurotiomycetes; o__Chaetothyriales; f__Trichomeriaceae; g__Bradymyces; s__Bradymyces sp. LS-2015a
83	223	6	7	7	0	0	3	0	0	0	0	0	0	63	59	42	75	37	4	0	3	0	3	0	0	0	5	0	3	d__Eukaryota; p__Ascomycota; c__Sordariomycetes; o__Hypocreales; f__Sarocladiaceae; g__Sarocladium; s__Sarocladium implicatum
84	134	71	33	39	66	0	152	38	0	0	0	0	0	0	0	0	0	0	43	0	0	0	0	0	0	0	0	7	0	d__Eukaryota; p__Ascomycota; c__Eurotiomycetes; o__Chaetothyriales; f__Cyphellophoraceae; g__Cyphellophora; s__Cyphellophora europaea
85	41	13	0	0	0	0	0	0	0	9	0	0	0	13	0	251	153	54	63	12	0	0	0	0	0	0	0	0	0	d__Eukaryota; p__Ascomycota; c__Dothideomycetes; o__Strigulales; f__Strigulaceae; g__Strigula; s__Strigula orbicularis
86	54	0	0	0	0	0	0	51	0	20	224	17	0	0	0	28	0	15	45	12	0	0	0	0	0	0	0	0	0	d__Eukaryota; p__Ascomycota; c__Eurotiomycetes; o__Chaetothyriales; f__Trichomeriaceae; g__Bradymyces; s__Bradymyces sp. LS-2015a
87	28	0	0	0	0	0	0	0	0	0	0	0	0	72	36	0	294	80	42	0	0	0	0	0	0	0	0	0	0	d__Eukaryota; p__Ascomycota; c__Eurotiomycetes; o__Eurotiales; f__Aspergillaceae; g__Aspergillus; s__Aspergillus tabacinus
88	0	0	0	0	29	12	0	13	10	0	3	153	249	17	0	13	0	14	28	0	0	0	0	2	0	0	0	0	0	d__Eukaryota; p__Ascomycota; c__Dothideomycetes; o__Pleosporales; f__Phaeosphaeriaceae; g__Paraphoma; s__Paraphoma dioscoreae
89	0	0	0	0	0	0	0	0	0	0	0	0	526	0	0	0	0	0	0	0	0	0	0	0	0	0	0	0	0	d__Eukaryota; p__Ascomycota; c__Dothideomycetes; o__Botryosphaeriales; f__Botryosphaeriaceae; g__Botryosphaeria; s__Botryosphaeria dothidea
90	0	0	0	0	0	0	0	0	0	175	0	156	177	0	0	0	0	0	0	0	0	0	0	0	0	0	0	0	0	d__Eukaryota; p__Ascomycota; c__Dothideomycetes; o__Myriangiales; f__Elsinoaceae; g__Elsinoe; s__Elsinoe eucalyptigena
91	0	0	3	2	51	30	0	8	2	36	0	2	65	59	13	8	4	15	7	75	8	0	0	0	0	0	0	0	0	d__Eukaryota; p__Basidiomycota; c__Tremellomycetes; o__Tremellales; f__Cryptococcaceae; g__Cryptococcus; s__Cryptococcus sp. HLS105
92	0	0	0	0	0	0	0	0	0	0	0	0	0	218	134	0	0	76	0	0	0	0	0	0	0	0	0	0	0	d__Eukaryota; p__Ascomycota; c__Eurotiomycetes; o__Eurotiales; f__Aspergillaceae; g__Penicillium; s__Penicillium copticola
93	10	0	6	4	6	16	0	11	0	0	0	2	0	61	108	33	7	32	25	22	0	0	0	0	0	0	6	0	0	d__Eukaryota; p__Ascomycota; c__Sordariomycetes; o__Hypocreales; f__norank; g__Acremonium; s__Acremonium charticola
94	0	0	0	0	196	84	0	0	0	0	0	0	0	77	0	0	0	0	0	0	0	0	0	0	0	0	0	0	0	d__Eukaryota; p__Ascomycota; c__Saccharomycetes; o__Saccharomycetales; f__Debaryomycetaceae; g__Meyerozyma; s__Meyerozyma caribbica
95	3	0	0	0	0	7	0	15	9	0	0	169	46	0	0	14	10	14	19	37	26	0	0	0	0	0	0	0	0	d__Eukaryota; p__Ascomycota; c__Dothideomycetes; o__Dothideales; f__Saccotheciaceae; g__Aureobasidium; s__Aureobasidium leucospermi
96	0	0	5	5	0	39	0	59	17	0	3	0	0	6	59	14	16	39	45	0	0	0	0	0	0	0	0	0	0	d__Eukaryota; p__Ascomycota; c__Dothideomycetes; o__norank; f__norank; g__Asteromella; s__Asteromella pistaciarum
97	96	0	0	0	4	0	0	0	0	0	0	0	4	0	0	3	198	7	4	0	0	0	0	0	0	0	0	0	0	d__Eukaryota; p__Ascomycota; c__Sordariomycetes; o__Hypocreales; f__norank; g__Acremonium; s__Acremonium sp. MJ35
98	23	3	3	0	6	0	0	0	0	0	0	0	0	0	1	0	57	27	0	0	0	0	0	207	0	0	0	0	0	d__Eukaryota; p__Ascomycota; c__Sordariomycetes; o__Hypocreales; f__Cordycipitaceae; g__Beauveria; s__Beauveria bassiana
99	0	0	0	0	0	0	0	185	91	0	0	31	0	0	0	0	0	21	0	0	0	0	0	0	0	0	5	0	0	d__Eukaryota; p__Ascomycota; c__Dothideomycetes; o__Myriangiales; f__Elsinoaceae; g__Elsinoe; s__Elsinoe leucopogonis
100	0	0	0	0	0	174	0	0	0	0	0	0	0	0	0	0	0	0	0	0	0	0	0	0	0	0	0	0	0	d__Eukaryota; p__Ascomycota; c__Dothideomycetes; o__Pleosporales; f__Leptosphaeriaceae; g__Querciphoma; s__Querciphoma carteri
101	0	0	144	119	6	0	0	0	0	0	0	0	0	0	0	35	0	0	0	0	0	0	0	0	0	0	0	0	0	d__Eukaryota; p__Ascomycota; c__Eurotiomycetes; o__Eurotiales; f__Aspergillaceae; g__Aspergillus; s__Aspergillus sp.
102	0	26	32	24	44	0	0	0	0	0	0	0	0	0	0	0	51	0	0	0	0	0	0	0	0	0	0	0	13	d__Eukaryota; p__Ascomycota; c__Sordariomycetes; o__Hypocreales; f__Nectriaceae; g__Fusarium; s__Fusarium decemcellulare
103	0	91	68	22	10	0	0	0	0	0	0	0	0	0	0	74	0	0	38	14	0	0	0	0	0	0	0	0	0	Unclassified
104	0	0	0	0	0	0	0	0	0	0	294	0	0	0	0	0	0	0	0	0	0	0	0	0	0	0	0	0	0	d__Eukaryota; p__Ascomycota; c__Eurotiomycetes; o__Chaetothyriales; f__Trichomeriaceae; g__Bradymyces; s__Bradymyces sp. LS-2015a
105	0	0	0	0	0	0	0	0	2	0	0	0	0	0	0	67	0	20	28	67	0	0	0	0	0	0	0	0	0	d__Eukaryota; p__Mucoromycota; c__Mortierellomycetes; o__Mortierellales; f__Mortierellaceae; g__Mortierella; s__Mortierella sp. MEL 2385001
106	31	0	0	0	0	0	41	0	0	0	0	0	0	4	0	0	0	0	0	0	0	0	0	0	0	0	0	10	179	d__Eukaryota; p__Ascomycota; c__Eurotiomycetes; o__Eurotiales; f__Aspergillaceae; g__Penicillium; s__Penicillium sp.
107	0	0	0	0	0	0	0	0	28	14	0	66	197	0	0	0	0	0	0	0	0	0	0	0	0	0	0	0	0	d__Eukaryota; p__Ascomycota; c__Dothideomycetes; o__Capnodiales; f__Mycosphaerellaceae; g__Microcyclosporella; s__Microcyclosporella mali
108	18	9	0	8	61	0	34	12	4	7	0	0	13	9	0	15	0	0	53	0	7	0	0	0	0	0	0	0	0	d__Eukaryota; p__Ascomycota; c__Dothideomycetes; o__Capnodiales; f__Cladosporiaceae; g__Cladosporium; s__Cladosporium sp.
109	0	35	0	0	100	0	0	0	0	0	0	0	0	0	0	57	0	0	0	95	0	0	0	0	0	0	0	0	0	d__Eukaryota; p__Ascomycota; c__Eurotiomycetes; o__Eurotiales; f__Aspergillaceae; g__Penicillium; s__Penicillium sp. GHQ-18
110	0	6	0	0	0	9	0	26	11	19	4	63	88	7	4	10	0	4	6	0	0	0	0	0	0	0	0	0	0	d__Eukaryota; p__Ascomycota; c__Dothideomycetes; o__Pleosporales; f__Phaeosphaeriaceae; g__Neosetophoma; s__Neosetophoma samarorum
111	0	0	0	0	0	23	193	0	0	0	0	0	0	0	0	0	0	0	0	0	0	0	0	0	0	0	0	0	0	d__Eukaryota; p__Ascomycota; c__Sordariomycetes; o__Hypocreales; f__Nectriaceae; g__Fusarium; s__Fusarium solani
112	0	0	0	0	0	0	0	0	0	0	0	0	0	0	0	0	0	0	0	36	43	0	0	0	0	0	0	0	0	d__Eukaryota; p__Ascomycota; c__Sordariomycetes; o__Hypocreales; f__Nectriaceae; g__Fusarium; s__Fusarium solani
113	0	0	0	0	0	0	10	0	0	0	0	0	0	108	72	8	0	23	5	21	0	3	0	0	0	0	0	0	0	d__Eukaryota; p__Ascomycota; c__Sordariomycetes; o__Hypocreales; f__norank; g__Acremonium; s__Acremonium charticola
114	0	0	107	93	0	0	0	0	0	0	0	0	0	0	0	0	0	0	0	0	0	0	0	0	0	0	0	0	0	d__Eukaryota; p__Ascomycota; c__Eurotiomycetes; o__Chaetothyriales; f__Trichomeriaceae; g__Bradymyces; s__Bradymyces sp. LS-2015a
115	0	0	12	3	0	0	0	0	0	0	16	12	0	41	0	41	10	0	0	0	0	0	1	0	0	0	0	0	0	d__Eukaryota; p__Ascomycota; c__Sordariomycetes; o__Microascales; f__Microascaceae; g__Parascedosporium; s__Parascedosporium putredinis
116	0	0	0	0	18	0	0	0	0	0	0	0	0	37	0	42	67	69	0	0	0	0	0	0	0	0	0	0	0	d__Eukaryota; p__Ascomycota; c__Eurotiomycetes; o__Eurotiales; f__Aspergillaceae; g__Penicillium; s__Penicillium sizovae
117	0	0	0	0	11	34	0	34	0	30	0	0	0	31	71	0	0	0	0	0	0	0	0	0	0	0	0	0	0	d__Eukaryota; p__Ascomycota; c__Eurotiomycetes; o__Chaetothyriales; f__Trichomeriaceae; g__Bradymyces; s__Bradymyces sp. LS-2015a
118	0	0	0	0	0	0	0	0	0	0	226	0	0	0	0	0	0	0	0	0	0	0	0	0	0	0	0	0	0	d__Eukaryota; p__Ascomycota; c__Dothideomycetes; o__Capnodiales; f__Teratosphaeriaceae; g__Capnobotryella; s__Capnobotryella sp. 15a
119	0	0	0	0	0	0	0	0	0	0	0	0	0	0	0	0	0	0	0	0	0	15	0	0	39	62	75	0	78	d__Eukaryota; p__Ascomycota; c__Sordariomycetes; o__Hypocreales; f__Nectriaceae; g__Fusarium; s__Fusarium sp.
120	0	0	0	0	0	0	0	0	18	0	0	78	148	0	0	0	0	0	0	0	0	0	0	0	0	0	0	0	0	d__Eukaryota; p__Ascomycota; c__Dothideomycetes; o__Pleosporales; f__Phaeosphaeriaceae; g__Paraphoma; s__Paraphoma dioscoreae
121	0	0	0	0	0	106	0	0	0	0	0	0	0	0	104	0	0	0	0	0	0	0	0	0	0	0	0	0	0	d__Eukaryota; p__Ascomycota; c__Dothideomycetes; o__Pleosporales; f__Leptosphaeriaceae; g__Querciphoma; s__Querciphoma carteri
122	0	0	0	0	0	0	60	0	0	0	0	0	0	0	0	0	0	0	0	0	0	20	0	0	0	0	0	0	120	d__Eukaryota; p__Ascomycota; c__Sordariomycetes; o__Hypocreales; f__Sarocladiaceae; g__Sarocladium; s__Sarocladium kiliense
123	11	3	0	9	14	8	2	0	0	30	3	32	40	8	0	0	0	0	0	23	0	0	0	0	0	0	0	0	0	d__Eukaryota; p__Basidiomycota; c__Cystobasidiomycetes; o__Erythrobasidiales; f__Erythrobasidiaceae; g__Erythrobasidium; s__Erythrobasidium yunnanense
124	0	0	3	0	0	0	0	0	0	0	0	0	0	36	128	0	26	15	0	0	0	4	0	0	0	0	0	0	0	d__Eukaryota; p__Ascomycota; c__Eurotiomycetes; o__Eurotiales; f__Aspergillaceae; g__Aspergillus; s__Aspergillus flavus
125	0	6	0	0	0	0	0	6	0	11	0	32	24	12	23	11	0	15	36	0	7	0	0	0	0	0	0	0	0	d__Eukaryota; p__Ascomycota; c__Dothideomycetes; o__Dothideales; f__Saccotheciaceae; g__Aureobasidium; s__Aureobasidium pullulans
126	0	3	0	0	10	0	0	0	0	0	0	0	0	0	0	0	0	0	0	4	0	0	3	57	47	0	0	0	88	d__Eukaryota; p__Ascomycota; c__Dothideomycetes; o__Pleosporales; f__Phaeosphaeriaceae; g__Ophiosphaerella; s__Ophiosphaerella agrostidis
127	0	0	0	0	0	0	0	0	0	59	158	0	0	0	0	0	0	0	0	0	0	0	0	3	0	0	0	0	0	d__Eukaryota; p__Ascomycota; c__Lecanoromycetes; o__Umbilicariales; f__Umbilicariaceae; g__Umbilicaria; s__Umbilicaria rhizinata
128	16	0	6	7	8	32	0	0	4	7	5	52	55	1	0	4	6	7	0	8	0	0	0	0	0	0	0	0	0	d__Eukaryota; p__Basidiomycota; c__Cystobasidiomycetes; o__norank; f__norank; g__Buckleyzyma; s__Buckleyzyma aurantiaca
129	0	0	0	0	105	0	0	0	0	0	0	0	0	0	0	0	0	0	0	118	0	0	0	0	0	0	0	0	0	d__Eukaryota; p__Ascomycota; c__Sordariomycetes; o__Hypocreales; f__Hypocreaceae; g__Trichoderma; s__Trichoderma koningii
130	0	0	62	70	0	0	0	0	0	50	0	0	0	0	0	0	0	0	0	0	0	0	0	0	0	0	0	0	0	d__Eukaryota; p__Ascomycota; c__Eurotiomycetes; o__Chaetothyriales; f__Trichomeriaceae; g__Bradymyces; s__Bradymyces sp. LS-2015a
131	0	0	0	0	0	14	0	103	23	35	0	0	0	0	0	0	0	0	0	0	0	0	0	0	0	0	0	0	0	d__Eukaryota; p__Ascomycota; c__Eurotiomycetes; o__Phaeomoniellales; f__Phaeomoniellaceae; g__Phaeomoniella; s__Phaeomoniella sp. 1 ICMP 18935
132	0	0	0	8	16	13	25	0	0	0	0	0	0	0	0	0	0	0	0	0	29	0	0	0	14	0	0	0	0	d__Eukaryota; p__Ascomycota; c__Sordariomycetes; o__Hypocreales; f__Nectriaceae; g__Fusarium; s__Fusarium cf. solani
133	0	0	0	0	0	0	157	0	0	0	0	0	0	0	0	0	0	0	50	0	0	0	0	0	0	0	0	0	0	d__Eukaryota; p__Ascomycota; c__Lecanoromycetes; o__Umbilicariales; f__Umbilicariaceae; g__Umbilicaria; s__Umbilicaria freyi
134	35	4	0	0	0	0	0	0	0	0	0	0	0	21	0	36	43	15	14	0	0	0	0	8	0	0	0	0	0	d__Eukaryota; p__Ascomycota; c__Dothideomycetes; o__Capnodiales; f__Cladosporiaceae; g__Cladosporium; s__Cladosporium sp.
135	0	99	0	0	0	0	22	0	25	0	0	0	0	0	0	51	0	0	0	0	0	0	0	0	0	0	0	0	0	d__Eukaryota; p__Ascomycota; c__Lecanoromycetes; o__Umbilicariales; f__Umbilicariaceae; g__Umbilicaria; s__Umbilicaria crustulosa
136	8	183	0	0	0	3	0	2	0	0	0	0	0	0	0	0	0	0	0	0	0	0	0	0	0	0	0	0	0	d__Eukaryota; p__Ascomycota; c__Eurotiomycetes; o__Eurotiales; f__Aspergillaceae; g__Penicillium; s__Penicillium simplicissimum
137	0	0	0	0	0	0	0	9	51	10	0	16	60	0	0	0	0	5	8	4	0	0	0	28	0	0	0	0	0	d__Eukaryota; p__Ascomycota; c__Dothideomycetes; o__Capnodiales; f__Mycosphaerellaceae; g__Cercospora; s__Cercospora dichondrae
138	0	0	40	50	20	12	23	0	7	0	0	0	0	13	0	24	0	0	0	0	0	0	0	0	0	0	0	0	0	d__Eukaryota; p__Ascomycota; c__Dothideomycetes; o__Myriangiales; f__norank; g__Endosporium; s__Endosporium aviarium
139	0	0	11	0	22	0	19	46	44	19	0	10	0	0	0	9	0	0	0	7	0	0	0	0	0	0	0	0	0	d__Eukaryota; p__Ascomycota; c__Eurotiomycetes; o__Chaetothyriales; f__Cyphellophoraceae; g__Cyphellophora; s__Cyphellophora jingdongensis
140	0	91	0	0	19	0	0	0	0	0	22	0	0	0	0	18	0	0	0	0	0	0	0	0	0	0	0	0	0	d__Eukaryota; p__Ascomycota; c__Lecanoromycetes; o__Umbilicariales; f__Umbilicariaceae; g__Umbilicaria; s__Umbilicaria crustulosa
141	6	0	0	0	20	0	12	0	0	0	0	0	0	25	18	23	16	27	17	3	0	0	0	0	0	0	0	0	0	d__Eukaryota; p__Basidiomycota; c__Exobasidiomycetes; o__Exobasidiales; f__Graphiolaceae; g__Graphiola; s__Graphiola phoenicis
142	0	51	0	0	0	0	0	0	0	0	0	0	0	0	0	39	0	88	0	0	0	0	0	0	0	0	0	0	0	Unclassified
143	0	0	0	15	81	0	0	0	0	0	0	0	0	0	0	0	0	0	13	67	0	0	0	0	0	0	0	0	0	d__Eukaryota; p__Ascomycota; c__Sordariomycetes; o__Hypocreales; f__Hypocreaceae; g__Trichoderma; s__Trichoderma pubescens
144	0	0	0	0	0	0	0	0	0	0	0	0	0	5	5	38	0	0	0	66	13	0	0	0	0	0	0	0	0	d__Eukaryota; p__Ascomycota; c__Sordariomycetes; o__Hypocreales; f__Nectriaceae; g__Fusarium; s__Fusarium sp.
145	0	0	6	9	0	0	0	47	0	48	11	49	0	0	0	0	0	0	0	0	0	0	0	0	0	0	0	0	0	d__Eukaryota; p__Ascomycota; c__Eurotiomycetes; o__Phaeomoniellales; f__Phaeomoniellaceae; g__Phaeomoniella; s__Phaeomoniella sp. 1 ICMP 18935
146	0	0	0	0	130	0	0	16	0	0	0	0	0	14	0	0	0	0	0	0	0	0	0	0	0	0	0	0	0	d__Eukaryota; p__Ascomycota; c__Eurotiomycetes; o__Chaetothyriales; f__Cyphellophoraceae; g__Cyphellophora; s__Cyphellophora jingdongensis
147	0	0	0	0	24	0	0	54	0	0	0	0	67	0	0	0	0	0	32	0	0	0	0	0	0	0	0	0	0	d__Eukaryota; p__Ascomycota; c__Dothideomycetes; o__Myriangiales; f__Elsinoaceae; g__Elsinoe; s__Elsinoe banksiigena
148	0	0	0	0	0	0	0	0	0	0	0	0	0	0	8	163	0	17	0	0	0	0	0	0	0	0	0	0	0	d__Eukaryota; p__Ascomycota; c__Eurotiomycetes; o__Eurotiales; f__Aspergillaceae; g__Penicillium; s__Penicillium sp. F43 JA-2017
149	0	0	0	0	0	0	0	0	185	0	0	0	0	0	0	0	0	0	0	0	0	0	0	0	0	0	0	0	0	d__Eukaryota; p__Ascomycota; c__Dothideomycetes; o__Capnodiales; f__Mycosphaerellaceae; g__Microcyclosporella; s__Microcyclosporella sp. N2.9D1a
150	0	0	0	0	0	0	0	0	0	0	0	0	0	0	0	0	0	0	0	0	0	0	0	0	0	0	196	0	0	d__Eukaryota; p__Ascomycota; c__Sordariomycetes; o__Hypocreales; f__Bionectriaceae; g__Clonostachys; s__Clonostachys cf. rosea Fun411A
151	0	0	0	0	33	27	8	11	0	14	0	3	0	9	0	6	0	13	0	0	0	0	0	0	0	0	0	0	0	d__Eukaryota; p__Ascomycota; c__Eurotiomycetes; o__Chaetothyriales; f__Cyphellophoraceae; g__Cyphellophora; s__Cyphellophora sessilis
152	0	0	7	0	0	0	0	0	0	0	0	0	0	0	0	0	0	0	0	0	0	0	0	36	16	32	81	0	0	d__Eukaryota; p__Ascomycota; c__Dothideomycetes; o__Botryosphaeriales; f__Botryosphaeriaceae; g__Botryosphaeria; s__Botryosphaeria sinensis
153	0	12	0	0	14	4	4	0	4	5	2	2	31	9	0	10	0	7	7	0	1	0	0	0	0	0	0	0	0	d__Eukaryota; p__Basidiomycota; c__Tremellomycetes; o__Tremellales; f__Rhynchogastremataceae; g__Papiliotrema; s__Papiliotrema flavescens
154	0	26	0	0	52	0	0	0	0	0	0	0	0	0	0	13	0	0	0	56	0	0	0	0	0	0	0	0	0	d__Eukaryota; p__Ascomycota; c__Leotiomycetes; o__Helotiales; f__Leotiaceae; g__Pezoloma; s__Pezoloma ericae
155	0	0	0	0	0	0	0	89	0	33	8	0	0	0	0	0	0	0	0	0	0	0	0	0	7	0	6	0	0	d__Eukaryota; p__Ascomycota; c__Lecanoromycetes; o__Ostropales; f__Graphidaceae; g__Diploschistes; s__Diploschistes diacapsis
157	0	0	0	0	0	0	0	0	0	0	0	70	0	0	0	0	0	0	0	0	0	0	0	0	0	14	71	0	0	d__Eukaryota; p__Ascomycota; c__Sordariomycetes; o__Hypocreales; f__Nectriaceae; g__Fusarium; s__Fusarium solani
158	0	0	42	43	0	0	0	0	66	0	0	0	0	0	0	0	0	0	0	0	0	0	0	0	0	0	0	0	0	d__Eukaryota; p__Ascomycota; c__Dothideomycetes; o__Capnodiales; f__Mycosphaerellaceae; g__Cercospora; s__Cercospora dichondrae
159	10	0	0	0	0	0	0	92	0	27	0	0	0	0	0	0	0	0	16	0	0	0	0	0	0	0	0	0	0	d__Eukaryota; p__Ascomycota; c__Eurotiomycetes; o__Chaetothyriales; f__Trichomeriaceae; g__Trichomerium; s__Trichomerium sp. WS-2017a
160	1	0	0	0	0	0	0	0	0	0	0	0	0	36	44	42	0	29	0	0	0	0	0	0	0	0	0	0	0	d__Eukaryota; p__Ascomycota; c__Sordariomycetes; o__Microascales; f__Microascaceae; g__Parascedosporium; s__Parascedosporium putredinis
161	0	0	6	2	35	0	0	0	0	0	0	0	0	0	0	0	0	0	0	0	0	0	0	0	0	0	0	0	0	d__Eukaryota; p__Ascomycota; c__Leotiomycetes; o__Helotiales; f__norank; g__Dendrostilbella; s__Dendrostilbella macrospora
162	0	0	19	5	25	13	6	0	0	0	0	0	0	0	0	0	0	0	0	34	0	0	0	0	0	0	0	0	0	d__Eukaryota; p__Ascomycota; c__Sordariomycetes; o__norank; f__norank; g__Trichocladium; s__Trichocladium asperum
163	11	0	0	5	42	0	0	6	0	0	0	7	13	7	0	6	9	15	5	0	0	0	0	0	0	0	0	0	0	d__Eukaryota; p__Basidiomycota; c__Tremellomycetes; o__Tremellales; f__Bulleribasidiaceae; g__Dioszegia; s__Dioszegia zsoltii
164	0	0	0	0	3	58	0	0	0	0	0	0	0	0	4	0	0	0	0	0	0	0	0	0	0	0	0	0	0	d__Eukaryota; p__Basidiomycota; c__Agaricostilbomycetes; o__Agaricostilbales; f__Chionosphaeraceae; g__Kurtzmanomyces; s__Kurtzmanomyces sp. MG21
165	0	0	0	15	16	19	0	0	21	0	0	0	0	0	6	0	0	9	16	0	0	0	0	0	0	0	0	0	0	d__Eukaryota; p__Ascomycota; c__Eurotiomycetes; o__Chaetothyriales; f__Cyphellophoraceae; g__Cyphellophora; s__Cyphellophora jingdongensis
166	0	0	0	0	0	0	0	0	0	0	125	0	0	0	0	0	0	0	0	0	0	0	0	0	0	0	0	0	0	d__Eukaryota; p__Ascomycota; c__Eurotiomycetes; o__Chaetothyriales; f__Trichomeriaceae; g__Bradymyces; s__Bradymyces sp. LS-2015a
167	0	0	0	0	0	0	9	0	0	0	0	12	13	0	0	6	7	16	44	0	0	0	0	0	0	0	0	0	0	d__Eukaryota; p__Ascomycota; c__Dothideomycetes; o__Pleosporales; f__Didymellaceae; g__Vacuiphoma; s__Vacuiphoma bulgarica
168	0	0	0	0	0	8	0	19	0	6	0	32	31	7	0	6	4	4	4	0	0	0	0	0	0	0	0	0	0	d__Eukaryota; p__Ascomycota; c__Dothideomycetes; o__Pleosporales; f__Phaeosphaeriaceae; g__Setophaeosphaeria; s__Setophaeosphaeria citricola
169	0	0	0	0	12	0	0	4	0	0	0	0	0	88	0	0	0	14	0	0	0	0	0	0	0	0	0	0	0	d__Eukaryota; p__Ascomycota; c__Sordariomycetes; o__Hypocreales; f__Sarocladiaceae; g__Sarocladium; s__Sarocladium strictum
170	0	0	8	0	26	24	16	0	0	0	0	0	0	0	0	0	0	0	0	0	7	0	0	0	0	0	0	0	0	d__Eukaryota; p__Mucoromycota; c__Mortierellomycetes; o__Mortierellales; f__Mortierellaceae; g__Mortierella; s__Mortierella sp.
171	0	0	0	8	50	0	0	0	0	0	0	0	0	0	0	0	0	0	7	48	0	0	0	0	0	0	0	0	0	d__Eukaryota; p__Ascomycota; c__norank; o__norank; f__norank; g__Phialocephala; s__Phialocephala sp. (in: Ascomycota)
172	82	0	0	0	0	0	0	0	0	0	0	0	0	0	0	0	31	0	0	0	0	0	0	0	0	0	0	0	0	d__Eukaryota; p__Ascomycota; c__Eurotiomycetes; o__Chaetothyriales; f__Trichomeriaceae; g__Bradymyces; s__Bradymyces sp. LS-2015a
173	3	0	0	0	0	0	0	12	0	12	0	17	62	1	0	0	0	0	0	0	0	0	0	0	0	0	0	0	0	d__Eukaryota; p__Ascomycota; c__Leotiomycetes; o__Helotiales; f__Helotiaceae; g__Articulospora; s__Articulospora proliferata
174	0	0	0	0	54	0	0	0	0	0	0	0	0	0	0	0	0	0	0	54	0	0	0	0	0	0	0	0	0	d__Eukaryota; p__Ascomycota; c__Sordariomycetes; o__Hypocreales; f__Hypocreaceae; g__Trichoderma; s__Trichoderma harzianum
175	0	0	0	0	0	0	0	0	0	0	0	0	0	19	12	6	25	8	33	0	0	0	0	0	0	0	0	0	0	d__Eukaryota; p__Ascomycota; c__Eurotiomycetes; o__Eurotiales; f__Aspergillaceae; g__Penicillium; s__Penicillium charlesii
176	0	20	0	0	0	0	8	0	5	0	0	0	5	8	18	18	7	5	0	0	0	0	0	0	0	0	5	0	0	d__Eukaryota; p__Ascomycota; c__Dothideomycetes; o__Pleosporales; f__Didymellaceae; g__Epicoccum; s__Epicoccum nigrum
177	0	0	0	0	0	0	0	0	2	0	0	16	91	0	0	0	0	0	0	0	0	0	0	0	0	0	3	0	0	d__Eukaryota; p__Ascomycota; c__Dothideomycetes; o__Pleosporales; f__Phaeosphaeriaceae; g__Phaeosphaeriopsis; s__Phaeosphaeriopsis sp. TMS-2011
178	0	0	0	0	0	0	0	0	120	0	0	0	0	0	0	0	0	0	0	0	0	0	0	0	0	0	0	0	0	d__Eukaryota; p__Ascomycota; c__Eurotiomycetes; o__Chaetothyriales; f__Trichomeriaceae; g__Bradymyces; s__Bradymyces sp. LS-2015a
179	7	0	0	0	13	0	0	27	0	57	0	0	0	0	0	0	0	0	0	0	0	0	0	0	0	0	0	0	0	d__Eukaryota; p__Ascomycota; c__Eurotiomycetes; o__Chaetothyriales; f__norank; g__Strelitziana; s__Strelitziana albiziae
180	0	0	0	2	0	0	107	0	0	0	0	0	0	0	0	0	0	0	0	0	0	0	0	0	0	0	0	0	0	d__Eukaryota; p__Ascomycota; c__Dothideomycetes; o__Pleosporales; f__Didymellaceae; g__Neoascochyta; s__Neoascochyta sp. OTU023 AN-2016
181	0	0	0	0	0	0	0	77	0	22	0	0	0	0	0	0	0	0	0	0	0	0	0	0	0	0	0	0	0	d__Eukaryota; p__Ascomycota; c__Eurotiomycetes; o__Chaetothyriales; f__Cyphellophoraceae; g__Cyphellophora; s__Cyphellophora laciniata
182	0	0	0	0	0	0	0	0	0	0	0	0	0	35	21	0	0	0	0	28	0	0	0	0	0	0	0	0	0	d__Eukaryota; p__Ascomycota; c__Eurotiomycetes; o__Chaetothyriales; f__Trichomeriaceae; g__Bradymyces; s__Bradymyces sp. LS-2015a
183	0	0	39	32	0	0	0	0	0	0	0	0	0	0	0	0	0	2	0	0	0	0	2	0	0	0	0	0	0	d__Eukaryota; p__Mucoromycota; c__Mortierellomycetes; o__Mortierellales; f__Mortierellaceae; g__Mortierella; s__Mortierella sp. TC60c
184	0	31	0	0	23	0	0	0	0	0	0	0	0	0	0	22	0	0	0	28	0	0	0	0	0	0	0	0	0	d__Eukaryota; p__Ascomycota; c__Sordariomycetes; o__Xylariales; f__Coniocessiaceae; g__Coniocessia; s__Coniocessia cruciformis
185	0	0	0	0	0	0	0	0	0	0	0	0	0	0	0	0	92	0	0	0	0	0	0	0	0	0	0	0	0	d__Eukaryota; p__Ascomycota; c__Sordariomycetes; o__Microascales; f__norank; g__Graphium; s__Graphium sp. HF12719
186	0	0	0	0	0	0	0	0	0	0	0	0	0	65	35	0	0	0	0	0	0	0	0	0	0	0	0	0	0	d__Eukaryota; p__Ascomycota; c__Sordariomycetes; o__Glomerellales; f__Plectosphaerellaceae; g__Gibellulopsis; s__Gibellulopsis nigrescens
187	0	0	0	0	0	0	0	9	0	0	0	36	51	0	0	0	6	7	0	0	0	0	0	2	0	0	0	0	0	d__Eukaryota; p__Basidiomycota; c__Cystobasidiomycetes; o__Erythrobasidiales; f__Erythrobasidiaceae; g__Erythrobasidium; s__Erythrobasidium hasegawianum
188	0	0	0	0	0	53	46	0	0	0	0	0	0	0	0	0	0	0	0	0	0	0	0	0	0	0	0	0	0	d__Eukaryota; p__Ascomycota; c__Dothideomycetes; o__Pleosporales; f__Didymellaceae; g__Phoma; s__Phoma sp.
189	0	36	0	0	0	0	0	35	0	0	0	0	0	0	0	0	0	0	0	0	0	0	0	0	0	0	0	17	0	d__Eukaryota; p__Ascomycota; c__Dothideomycetes; o__Myriangiales; f__norank; g__Endosporium; s__Endosporium sp.
190	0	6	0	0	0	0	0	0	0	75	0	0	0	0	0	6	3	0	17	0	0	0	0	0	0	0	0	0	0	d__Eukaryota; p__Ascomycota; c__Dothideomycetes; o__Pleosporales; f__Leptosphaeriaceae; g__Leptosphaeria; s__Leptosphaeria sp. LA1
191	0	0	0	0	0	0	96	0	0	0	0	0	0	0	0	0	0	0	0	0	0	0	0	0	0	0	0	0	0	d__Eukaryota; p__Ascomycota; c__Dothideomycetes; o__Pleosporales; f__Didymellaceae; g__Phoma; s__Phoma sp. P14E4
192	0	0	44	0	0	0	0	0	0	0	0	0	0	0	0	0	0	0	0	0	23	21	0	0	0	0	0	0	0	d__Eukaryota; p__Basidiomycota; c__Wallemiomycetes; o__Wallemiales; f__Wallemiaceae; g__Wallemia; s__Wallemia mellicola
193	0	0	0	0	0	0	0	0	3	0	0	0	0	48	0	0	17	19	0	0	0	0	0	0	0	0	0	0	0	d__Eukaryota; p__Ascomycota; c__Eurotiomycetes; o__Eurotiales; f__Aspergillaceae; g__Aspergillus; s__Aspergillus sp.
194	0	0	0	0	0	0	0	0	0	0	0	0	0	0	0	0	0	0	0	0	69	0	0	0	0	0	0	0	0	d__Eukaryota; p__Ascomycota; c__Dothideomycetes; o__Pleosporales; f__Didymellaceae; g__Didymella; s__Didymella hellebori
195	0	0	0	0	0	0	0	0	0	0	87	0	0	0	0	0	0	0	0	0	0	0	0	0	0	0	0	0	0	d__Eukaryota; p__Ascomycota; c__Dothideomycetes; o__Capnodiales; f__Teratosphaeriaceae; g__Capnobotryella; s__Capnobotryella sp. 15a
196	0	0	0	0	0	0	0	0	0	42	36	0	0	0	0	0	0	0	0	0	0	0	0	0	0	0	0	0	0	d__Eukaryota; p__Ascomycota; c__Dothideomycetes; o__Pleosporales; f__Leptosphaeriaceae; g__Querciphoma; s__Querciphoma carteri
197	0	0	0	0	0	0	0	92	0	0	0	0	0	0	0	0	0	0	0	0	0	0	0	0	0	0	0	0	0	d__Eukaryota; p__Ascomycota; c__Eurotiomycetes; o__Eurotiales; f__Aspergillaceae; g__Aspergillus; s__Aspergillus proliferans
198	0	0	0	0	0	0	0	0	0	0	78	0	0	0	0	0	0	0	0	0	0	0	0	0	0	0	0	0	0	d__Eukaryota; p__Ascomycota; c__Dothideomycetes; o__Capnodiales; f__Teratosphaeriaceae; g__Capnobotryella; s__Capnobotryella sp. 15a
199	0	8	0	0	0	0	0	0	0	0	0	0	0	0	0	81	0	0	0	0	0	0	0	0	0	0	0	0	0	d__Eukaryota; p__Ascomycota; c__Eurotiomycetes; o__Eurotiales; f__Aspergillaceae; g__Penicillium; s__Penicillium flavigenum
200	0	14	0	0	40	0	0	0	0	0	0	0	0	0	0	0	0	0	0	31	0	0	0	0	0	0	0	0	0	d__Eukaryota; p__Ascomycota; c__Eurotiomycetes; o__Eurotiales; f__Aspergillaceae; g__Penicillium; s__Penicillium sp.
201	0	0	0	0	24	0	0	0	0	0	0	0	0	0	0	0	0	0	0	57	0	0	0	0	0	0	0	0	0	d__Eukaryota; p__Basidiomycota; c__Agaricomycetes; o__Agaricales; f__Tricholomataceae; g__Clitocybula; s__Clitocybula atroalba
202	0	0	0	0	20	0	11	0	0	0	0	0	0	0	0	0	0	0	0	44	0	0	0	0	0	0	0	0	0	d__Eukaryota; p__Basidiomycota; c__Agaricomycetes; o__Cantharellales; f__norank; g__Minimedusa; s__Minimedusa polyspora
203	0	0	0	26	0	0	0	0	0	0	0	0	0	0	0	0	0	0	57	0	0	0	0	0	0	0	0	0	0	d__Eukaryota; p__Ascomycota; c__Leotiomycetes; o__Helotiales; f__Leotiaceae; g__Pezoloma; s__Pezoloma ericae
204	6	0	26	0	0	0	0	0	0	0	0	0	0	11	0	0	0	39	0	0	0	0	0	0	0	0	0	0	0	d__Eukaryota; p__Ascomycota; c__Eurotiomycetes; o__Eurotiales; f__Aspergillaceae; g__Penicillium; s__Penicillium sclerotiorum
205	0	0	0	0	0	0	0	0	0	86	0	0	0	0	0	0	0	0	0	0	0	0	0	0	0	0	0	0	0	d__Eukaryota; p__Ascomycota; c__Eurotiomycetes; o__Chaetothyriales; f__Trichomeriaceae; g__Bradymyces; s__Bradymyces sp. LS-2015a
206	0	0	0	0	0	0	0	0	0	0	0	0	0	8	12	33	4	0	5	0	0	0	0	0	0	0	0	0	0	d__Eukaryota; p__Ascomycota; c__Dothideomycetes; o__Pleosporales; f__Dictyosporiaceae; g__Pseudocoleophoma; s__Pseudocoleophoma polygonicola
207	0	0	0	0	0	2	0	0	0	8	0	0	0	13	0	0	0	6	0	0	15	0	0	3	3	0	0	0	0	d__Eukaryota; p__Ascomycota; c__Sordariomycetes; o__Glomerellales; f__Plectosphaerellaceae; g__Plectosphaerella; s__Plectosphaerella cucumerina
208	0	0	6	0	0	38	0	0	0	0	0	0	0	0	3	0	0	0	4	0	0	0	0	0	0	0	0	0	0	d__Eukaryota; p__Basidiomycota; c__Agaricostilbomycetes; o__Agaricostilbales; f__Chionosphaeraceae; g__Kurtzmanomyces; s__Kurtzmanomyces shapotouensis
209	0	0	0	0	21	0	0	0	0	0	0	0	0	0	0	0	0	0	0	0	0	0	0	18	20	0	0	0	0	d__Eukaryota; p__Ascomycota; c__Sordariomycetes; o__Hypocreales; f__Nectriaceae; g__Fusarium; s__Fusarium sp.
210	0	0	0	0	0	30	0	0	0	0	0	0	0	0	0	0	0	0	0	0	0	0	0	0	0	0	0	0	0	d__Eukaryota; p__Ascomycota; c__Sordariomycetes; o__Hypocreales; f__Nectriaceae; g__Fusarium; s__Fusarium solani
211	0	0	0	0	0	0	0	0	0	0	0	0	0	31	0	0	20	19	0	0	0	0	0	0	0	0	0	0	0	d__Eukaryota; p__Ascomycota; c__Eurotiomycetes; o__Eurotiales; f__Aspergillaceae; g__Penicillium; s__Penicillium sp. M21
213	0	0	0	0	43	0	0	0	0	0	0	0	0	0	0	0	0	0	0	32	0	0	0	0	0	0	0	0	0	d__Eukaryota; p__Basidiomycota; c__Agaricomycetes; o__Agaricales; f__Tricholomataceae; g__Clitocybula; s__Clitocybula atroalba
214	0	0	0	0	0	0	0	0	0	0	0	0	0	28	0	37	0	12	0	0	0	0	0	0	0	0	0	0	0	d__Eukaryota; p__Ascomycota; c__Sordariomycetes; o__Sordariales; f__norank; g__Papulaspora; s__Papulaspora pisicola
215	0	0	0	0	0	0	0	68	0	0	0	0	0	0	0	0	0	0	0	0	0	0	0	0	0	0	0	0	0	d__Eukaryota; p__Ascomycota; c__Dothideomycetes; o__Capnodiales; f__Mycosphaerellaceae; g__Microcyclosporella; s__Microcyclosporella sp. N2.9D1a
216	19	10	6	0	0	0	0	0	0	0	0	0	0	0	28	0	0	0	0	0	0	0	0	0	0	0	0	0	0	d__Eukaryota; p__Ascomycota; c__Dothideomycetes; o__Pleosporales; f__Phaeosphaeriaceae; g__Paraphoma; s__Paraphoma dioscoreae
217	0	0	0	0	0	0	69	0	0	0	0	0	0	0	0	0	0	0	0	0	0	0	0	0	0	0	0	0	0	d__Eukaryota; p__Ascomycota; c__Eurotiomycetes; o__Chaetothyriales; f__norank; g__Sarcinomyces; s__Sarcinomyces sp. 1313A
218	0	0	9	0	32	0	0	0	32	0	0	0	0	0	0	0	0	0	0	0	0	0	0	0	0	0	0	0	0	d__Eukaryota; p__Basidiomycota; c__Cystobasidiomycetes; o__Erythrobasidiales; f__Erythrobasidiaceae; g__Erythrobasidium; s__Erythrobasidium hasegawianum
219	5	0	0	0	0	0	0	0	0	0	0	0	0	0	0	0	46	6	10	0	0	0	0	0	0	0	0	0	0	d__Eukaryota; p__Ascomycota; c__Eurotiomycetes; o__Eurotiales; f__Aspergillaceae; g__Aspergillus; s__Aspergillus nomius
220	0	0	0	0	0	19	43	0	0	0	0	0	0	0	0	0	0	0	0	0	0	0	0	0	0	0	0	0	0	d__Eukaryota; p__Ascomycota; c__Eurotiomycetes; o__Chaetothyriales; f__Trichomeriaceae; g__Bradymyces; s__Bradymyces sp. LS-2015a
221	0	0	14	22	0	0	0	0	0	0	0	0	0	0	0	0	0	11	26	0	0	0	0	0	0	0	0	0	0	d__Eukaryota; p__Ascomycota; c__Sordariomycetes; o__Hypocreales; f__Nectriaceae; g__Atractium; s__Atractium stilbaster
222	0	0	0	0	0	0	0	0	0	0	13	57	0	0	0	0	0	0	0	0	0	0	0	0	0	0	0	0	0	d__Eukaryota; p__Ascomycota; c__Eurotiomycetes; o__Chaetothyriales; f__Trichomeriaceae; g__Bradymyces; s__Bradymyces sp. LS-2015a
223	0	0	0	0	0	0	0	0	0	0	0	0	0	0	0	0	0	0	0	0	32	0	0	0	0	0	0	0	0	d__Eukaryota; p__Ascomycota; c__Sordariomycetes; o__Sordariales; f__Chaetomiaceae; g__Botryotrichum; s__Botryotrichum piluliferum
224	0	0	16	0	15	7	0	0	0	0	0	0	0	0	0	0	0	0	0	0	10	0	0	0	0	0	0	0	0	d__Eukaryota; p__Mucoromycota; c__Mortierellomycetes; o__Mortierellales; f__Mortierellaceae; g__Mortierella; s__Mortierella sp. 02NH02
225	0	0	24	10	0	0	0	0	0	0	0	0	0	0	0	0	0	21	17	0	0	0	0	0	0	0	0	0	0	d__Eukaryota; p__Basidiomycota; c__Agaricomycetes; o__Sebacinales; f__Sebacinaceae; g__Sebacina; s__Sebacina dimitica
226	0	0	0	0	0	0	0	0	0	0	0	0	0	63	0	0	0	0	0	0	0	0	0	0	0	0	0	0	0	d__Eukaryota; p__Ascomycota; c__Sordariomycetes; o__Hypocreales; f__Bionectriaceae; g__Geosmithia; s__Geosmithia sp. 21 NL-2014
227	0	0	0	0	26	0	0	0	0	0	0	0	0	0	0	0	0	0	0	38	0	0	0	0	0	0	0	0	0	d__Eukaryota; p__Ascomycota; c__Sordariomycetes; o__Hypocreales; f__Nectriaceae; g__Xenoacremonium; s__Xenoacremonium recifei
228	0	59	0	0	0	0	0	0	0	0	0	0	0	0	0	0	0	0	0	0	0	0	0	0	0	0	0	0	0	d__Eukaryota; p__Ascomycota; c__Lecanoromycetes; o__Umbilicariales; f__Umbilicariaceae; g__Umbilicaria; s__Umbilicaria crustulosa
229	0	0	0	0	0	0	0	0	0	15	0	0	0	0	0	30	21	0	0	0	0	0	0	0	0	0	0	0	0	d__Eukaryota; p__Basidiomycota; c__Wallemiomycetes; o__Wallemiales; f__Wallemiaceae; g__Wallemia; s__Wallemia sebi
230	0	0	0	0	10	0	0	0	0	0	0	0	0	0	0	0	0	0	0	0	0	0	0	0	12	11	15	0	14	d__Eukaryota; p__Ascomycota; c__Sordariomycetes; o__Hypocreales; f__Nectriaceae; g__Fusarium; s__Fusarium sp.
231	0	0	0	0	39	0	0	0	0	0	0	0	0	0	0	0	0	0	0	25	0	0	0	0	0	0	0	0	0	d__Eukaryota; p__Ascomycota; c__Dothideomycetes; o__norank; f__Gloniaceae; g__Cenococcum; s__Cenococcum sp.
232	0	0	0	0	0	5	0	0	0	0	0	0	37	0	0	0	0	0	19	0	0	0	0	0	0	0	0	0	0	d__Eukaryota; p__Ascomycota; c__Dothideomycetes; o__Myriangiales; f__Elsinoaceae; g__Elsinoe; s__Elsinoe leucopogonis
233	0	0	0	0	2	0	0	5	0	0	0	0	16	0	0	0	3	0	18	0	0	0	0	0	0	0	0	0	0	d__Eukaryota; p__Ascomycota; c__Dothideomycetes; o__Capnodiales; f__Cladosporiaceae; g__Cladosporium; s__Cladosporium aggregatocicatricatum
234	0	0	0	0	0	0	0	0	0	0	0	0	0	36	4	0	7	6	0	0	0	0	0	0	0	0	0	0	0	d__Eukaryota; p__Ascomycota; c__Sordariomycetes; o__Hypocreales; f__norank; g__Acremonium; s__Acremonium acutatum
235	0	0	0	0	0	0	0	0	0	0	59	0	0	0	0	0	0	0	0	0	0	0	0	0	0	0	0	0	0	d__Eukaryota; p__Ascomycota; c__Dothideomycetes; o__Capnodiales; f__Teratosphaeriaceae; g__Capnobotryella; s__Capnobotryella sp. MA 4659
236	0	0	0	0	0	0	15	0	0	0	0	0	0	0	0	0	0	0	0	0	0	0	0	0	0	0	0	0	0	d__Eukaryota; p__Ascomycota; c__Pezizomycetes; o__Pezizales; f__Pezizaceae; g__Sarcopeziza; s__Sarcopeziza sicula
237	0	0	0	0	10	0	0	0	0	6	0	0	18	5	0	0	0	0	0	10	0	0	0	0	0	0	0	0	0	d__Eukaryota; p__Ascomycota; c__Sordariomycetes; o__Glomerellales; f__Plectosphaerellaceae; g__Lectera; s__Lectera capsici
238	51	0	0	0	0	0	0	0	0	0	0	0	0	0	0	0	0	0	0	0	0	0	0	0	0	0	0	0	0	d__Eukaryota; p__Ascomycota; c__Eurotiomycetes; o__Chaetothyriales; f__Trichomeriaceae; g__Bradymyces; s__Bradymyces sp. LS-2015a
240	0	0	0	0	0	0	0	0	0	0	0	68	0	0	0	0	0	0	0	0	0	0	0	0	0	0	0	0	0	d__Eukaryota; p__Ascomycota; c__Eurotiomycetes; o__Eurotiales; f__Aspergillaceae; g__Penicillium; s__Penicillium citrinum
241	0	0	0	0	0	0	3	0	0	0	0	0	0	0	0	0	0	0	0	0	0	0	0	0	0	0	0	0	0	d__Eukaryota; p__Ascomycota; c__Dothideomycetes; o__Pleosporales; f__Sporormiaceae; g__Preussia; s__Preussia sp. EAL2.5
242	0	0	0	0	0	0	0	0	0	0	0	0	0	0	0	0	0	16	50	0	0	0	0	0	0	0	0	0	0	d__Eukaryota; p__Ascomycota; c__Eurotiomycetes; o__Chaetothyriales; f__norank; g__Sarcinomyces; s__Sarcinomyces sp. 1313A
243	0	0	0	0	0	0	0	0	0	0	0	0	0	44	0	23	0	0	0	0	0	0	0	0	0	0	0	0	0	d__Eukaryota; p__Ascomycota; c__Eurotiomycetes; o__Eurotiales; f__Aspergillaceae; g__Aspergillus; s__Aspergillus sepultus
244	0	0	0	0	0	51	0	0	0	0	0	0	0	0	0	0	0	0	0	0	0	0	0	0	0	0	0	0	0	d__Eukaryota; p__Ascomycota; c__Dothideomycetes; o__Capnodiales; f__Cladosporiaceae; g__Cladosporium; s__Cladosporium perangustum
245	0	0	0	0	0	0	0	0	0	0	0	0	0	0	0	69	0	0	0	0	0	0	0	0	0	0	0	0	0	d__Eukaryota; p__Ascomycota; c__Sordariomycetes; o__Hypocreales; f__Nectriaceae; g__Fusarium; s__Fusarium decemcellulare
246	0	0	0	0	48	0	0	0	0	0	0	0	0	0	0	0	0	0	0	0	0	0	0	0	0	0	0	0	0	d__Eukaryota; p__Ascomycota; c__Eurotiomycetes; o__Chaetothyriales; f__Trichomeriaceae; g__Bradymyces; s__Bradymyces sp. LS-2015a
247	0	0	0	0	0	0	0	0	0	0	0	0	0	0	0	11	0	0	0	18	0	0	0	0	0	0	0	0	14	d__Eukaryota; p__Mucoromycota; c__Mortierellomycetes; o__Mortierellales; f__Mortierellaceae; g__Mortierella; s__Mortierella sp.
248	0	0	0	0	6	7	2	0	0	0	0	0	0	0	0	0	0	0	0	0	4	0	0	0	0	0	0	0	0	d__Eukaryota; p__Mucoromycota; c__Mortierellomycetes; o__Mortierellales; f__Mortierellaceae; g__Mortierella; s__Mortierella sp. SA1-3
249	0	0	0	0	0	12	0	0	0	0	0	0	0	0	25	0	0	6	0	0	0	0	0	0	0	0	0	0	0	d__Eukaryota; p__Ascomycota; c__Sordariomycetes; o__Hypocreales; f__Sarocladiaceae; g__Sarocladium; s__Sarocladium strictum
250	0	0	0	9	0	0	0	0	0	0	0	0	0	0	0	0	0	0	28	24	0	0	0	0	0	0	0	0	0	d__Eukaryota; p__Ascomycota; c__Eurotiomycetes; o__Eurotiales; f__Trichocomaceae; g__Talaromyces; s__Talaromyces aculeatus
251	0	0	0	0	0	18	21	0	0	0	0	0	0	0	0	0	0	0	0	0	10	0	0	0	0	0	0	0	0	d__Eukaryota; p__Ascomycota; c__Eurotiomycetes; o__Chaetothyriales; f__Trichomeriaceae; g__Bradymyces; s__Bradymyces sp. LS-2015a
252	0	0	0	0	0	0	0	0	0	0	0	0	0	0	0	0	0	0	60	0	0	0	0	0	0	0	0	0	0	d__Eukaryota; p__Ascomycota; c__Dothideomycetes; o__Pleosporales; f__Didymellaceae; g__Leptosphaerulina; s__Leptosphaerulina argentinensis
253	36	0	0	0	0	6	0	0	0	0	0	0	0	0	0	0	0	10	6	0	0	0	0	0	0	0	0	0	0	d__Eukaryota; p__Ascomycota; c__Eurotiomycetes; o__Chaetothyriales; f__Trichomeriaceae; g__Knufia; s__Knufia sp. LS-2015a
254	0	0	0	0	23	0	0	0	0	0	0	0	0	0	0	5	0	0	0	32	0	0	0	0	0	0	0	0	0	d__Eukaryota; p__Ascomycota; c__Eurotiomycetes; o__Chaetothyriales; f__Herpotrichiellaceae; g__Cladophialophora; s__Cladophialophora sp. X2-6.1-NN-2016
255	0	0	0	0	0	0	0	0	0	0	0	0	0	0	0	0	0	0	0	0	0	0	0	30	16	20	0	0	0	d__Eukaryota; p__Ascomycota; c__Sordariomycetes; o__Hypocreales; f__Nectriaceae; g__Fusarium; s__Fusarium solani
256	0	0	0	0	0	0	0	0	0	0	0	0	0	16	13	9	0	0	0	0	0	0	0	0	23	0	0	0	0	d__Eukaryota; p__Ascomycota; c__Eurotiomycetes; o__Eurotiales; f__Aspergillaceae; g__Aspergillus; s__Aspergillus welwitschiae
257	0	6	0	0	0	0	0	0	0	0	0	0	0	0	0	6	0	0	0	0	0	3	0	8	6	2	18	0	6	d__Eukaryota; p__Basidiomycota; c__Microbotryomycetes; o__Sporidiobolales; f__Sporidiobolaceae; g__Rhodotorula; s__Rhodotorula mucilaginosa
258	9	28	0	0	0	0	0	0	0	0	0	0	0	0	0	0	0	0	14	0	0	0	0	0	0	0	0	0	0	d__Eukaryota; p__Ascomycota; c__Dothideomycetes; o__Myriangiales; f__norank; g__Endosporium; s__Endosporium aviarium
259	0	0	0	0	5	0	6	0	0	0	0	0	0	0	0	0	0	0	0	5	3	0	0	0	0	0	0	0	6	d__Eukaryota; p__Basidiomycota; c__Tremellomycetes; o__Filobasidiales; f__Piskurozymaceae; g__Solicoccozyma; s__Solicoccozyma aeria
260	0	0	0	0	49	0	0	0	0	0	0	0	0	0	0	0	0	0	0	0	0	0	0	0	0	0	0	0	0	d__Eukaryota; p__Mucoromycota; c__Mortierellomycetes; o__Mortierellales; f__Mortierellaceae; g__Mortierella; s__Mortierella sp. D3Wa
262	0	0	0	8	9	2	15	0	0	0	0	0	0	0	0	0	0	0	0	0	5	0	0	0	0	0	0	0	0	d__Eukaryota; p__Ascomycota; c__Sordariomycetes; o__Hypocreales; f__Nectriaceae; g__Fusarium; s__Fusarium sp. CF13
263	0	0	0	0	0	0	0	16	0	0	0	0	0	0	0	0	0	0	0	0	0	0	0	0	0	0	0	0	0	d__Eukaryota; p__Ascomycota; c__Dothideomycetes; o__Botryosphaeriales; f__Aplosporellaceae; g__Aplosporella; s__Aplosporella hesperidica
264	0	0	0	0	0	0	0	0	0	56	0	0	0	0	0	0	0	0	0	0	0	0	0	0	0	0	0	0	0	d__Eukaryota; p__Ascomycota; c__Eurotiomycetes; o__Phaeomoniellales; f__Phaeomoniellaceae; g__Phaeomoniella; s__Phaeomoniella sp. 1 ICMP 18935
265	0	0	3	0	0	10	0	0	0	0	0	12	0	0	0	0	0	7	0	0	10	5	0	0	0	0	0	0	0	d__Eukaryota; p__Basidiomycota; c__Microbotryomycetes; o__Sporidiobolales; f__Sporidiobolaceae; g__Rhodotorula; s__Rhodotorula sp. P2S-PDA
266	0	0	0	0	43	0	0	0	0	0	0	0	0	0	0	0	0	0	0	0	0	0	0	0	0	0	0	0	0	d__Eukaryota; p__Ascomycota; c__Dothideomycetes; o__Pleosporales; f__Didymosphaeriaceae; g__Paraconiothyrium; s__Paraconiothyrium sp.
267	0	0	0	0	19	0	0	0	0	0	0	0	0	0	0	7	0	0	0	21	0	0	0	0	0	0	0	0	0	d__Eukaryota; p__Ascomycota; c__Eurotiomycetes; o__Eurotiales; f__Aspergillaceae; g__Penicillium; s__Penicillium sp. F35
268	20	0	0	0	0	0	0	0	0	0	0	0	0	0	0	0	0	22	0	0	0	0	0	0	0	0	0	0	0	d__Eukaryota; p__Ascomycota; c__Eurotiomycetes; o__Chaetothyriales; f__Trichomeriaceae; g__Bradymyces; s__Bradymyces sp. LS-2015a
269	0	0	0	0	0	12	0	0	0	20	0	0	0	0	0	0	0	0	18	0	0	0	0	0	0	0	0	0	0	d__Eukaryota; p__Ascomycota; c__Eurotiomycetes; o__Chaetothyriales; f__Trichomeriaceae; g__Bradymyces; s__Bradymyces sp. LS-2015a
270	0	0	0	3	6	0	0	0	0	0	0	0	0	0	0	9	0	5	9	0	0	0	0	0	0	0	0	0	0	d__Eukaryota; p__Basidiomycota; c__Tremellomycetes; o__Tremellales; f__Trimorphomycetaceae; g__Saitozyma; s__Saitozyma podzolica
271	0	0	3	5	0	5	0	2	2	3	0	0	0	0	0	0	0	0	0	0	0	0	0	0	0	0	2	0	0	d__Eukaryota; p__Basidiomycota; c__Cystobasidiomycetes; o__Cystobasidiales; f__Cystobasidiaceae; g__Cystobasidium; s__Cystobasidium laryngis
272	0	0	0	0	0	0	0	6	0	0	0	0	0	0	47	0	0	0	0	0	0	0	0	0	0	0	0	0	0	d__Eukaryota; p__Ascomycota; c__Eurotiomycetes; o__Eurotiales; f__Aspergillaceae; g__Penicillium; s__Penicillium sizovae
273	0	0	0	0	0	0	0	0	0	0	0	0	0	6	0	17	21	0	0	0	0	0	0	0	0	0	0	0	0	d__Eukaryota; p__Ascomycota; c__Dothideomycetes; o__Pleosporales; f__norank; g__Ochrocladosporium; s__Ochrocladosporium sp.
275	0	0	3	6	13	6	0	0	0	0	0	0	0	0	0	0	0	0	0	1	5	0	0	0	0	0	0	0	0	d__Eukaryota; p__Ascomycota; c__Pezizomycetes; o__Pezizales; f__Pyronemataceae; g__Pseudombrophila; s__Pseudombrophila hepatica
277	0	0	0	0	0	0	0	0	45	0	0	0	0	0	0	0	0	0	0	0	0	0	0	0	0	0	0	0	0	d__Eukaryota; p__Ascomycota; c__Lecanoromycetes; o__Umbilicariales; f__Umbilicariaceae; g__Umbilicaria; s__Umbilicaria crustulosa
278	0	0	0	0	0	0	0	0	0	0	0	0	0	0	0	24	0	0	23	0	0	0	0	0	0	0	0	0	0	d__Eukaryota; p__Ascomycota; c__Dothideomycetes; o__Capnodiales; f__Cladosporiaceae; g__Cladosporium; s__Cladosporium sp.
279	0	0	0	0	0	0	0	0	0	0	0	39	0	0	0	0	0	0	0	0	0	0	0	0	0	0	0	0	0	d__Eukaryota; p__Ascomycota; c__Eurotiomycetes; o__Eurotiales; f__Aspergillaceae; g__Aspergillus; s__Aspergillus ruber
280	0	0	0	0	22	0	0	0	0	0	0	0	0	0	0	0	0	0	0	23	0	0	0	0	0	0	0	0	0	d__Eukaryota; p__Ascomycota; c__Eurotiomycetes; o__Chaetothyriales; f__Herpotrichiellaceae; g__Cladophialophora; s__Cladophialophora sp. X2-6.1-NN-2016
281	0	22	0	0	0	0	0	0	0	0	0	0	0	0	0	16	0	0	0	5	0	0	0	0	0	0	0	0	0	d__Eukaryota; p__Ascomycota; c__Eurotiomycetes; o__Chaetothyriales; f__Herpotrichiellaceae; g__Cladophialophora; s__Cladophialophora sp. KO-groupO 2014
282	0	27	0	0	0	0	0	0	0	0	0	0	0	0	0	0	0	0	0	0	0	0	0	0	0	0	0	0	0	d__Eukaryota; p__Ascomycota; c__Sordariomycetes; o__Hypocreales; f__norank; g__Fusariella; s__Fusariella hughesii
283	0	0	0	0	25	0	0	0	0	0	0	0	0	0	0	0	0	0	0	22	0	0	0	0	0	0	0	0	0	d__Eukaryota; p__Basidiomycota; c__Agaricomycetes; o__Sebacinales; f__Sebacinaceae; g__Sebacina; s__Sebacina sp. Seb5I
284	15	0	0	0	0	5	0	0	0	0	0	0	0	0	4	0	0	4	0	0	0	0	0	0	0	0	0	0	0	d__Eukaryota; p__Ascomycota; c__Dothideomycetes; o__Pleosporales; f__Sporormiaceae; g__Preussia; s__Preussia sp. NVM2.5
285	0	15	0	0	5	0	0	0	0	0	0	0	0	0	0	25	0	0	0	0	0	0	0	0	0	0	0	0	0	d__Eukaryota; p__Ascomycota; c__Sordariomycetes; o__Hypocreales; f__Hypocreaceae; g__Trichoderma; s__Trichoderma strigosum
286	43	0	0	0	0	0	0	0	0	0	0	0	0	0	0	0	0	0	0	0	0	0	0	0	0	0	0	0	0	d__Eukaryota; p__Ascomycota; c__Eurotiomycetes; o__Phaeomoniellales; f__Phaeomoniellaceae; g__Phaeomoniella; s__Phaeomoniella sp. 1 ICMP 18935
287	0	0	0	0	23	0	6	0	0	0	0	0	0	0	0	0	0	0	0	0	0	0	0	0	0	0	0	0	0	d__Eukaryota; p__Basidiomycota; c__Tremellomycetes; o__Filobasidiales; f__Filobasidiaceae; g__Filobasidium; s__Filobasidium oeirense
288	0	0	0	0	0	0	0	0	0	0	0	0	0	0	0	0	0	0	0	0	0	0	27	0	0	0	0	0	0	d__Eukaryota; p__Ascomycota; c__Eurotiomycetes; o__Eurotiales; f__Aspergillaceae; g__Penicillium; s__Penicillium sp.
289	0	0	0	0	0	0	0	0	46	0	0	0	0	0	0	0	0	0	0	0	0	0	0	0	0	0	0	0	0	d__Eukaryota; p__Ascomycota; c__Lecanoromycetes; o__Umbilicariales; f__Umbilicariaceae; g__Umbilicaria; s__Umbilicaria crustulosa
290	0	0	0	0	0	0	0	0	0	0	0	9	17	4	0	5	0	0	5	0	0	0	0	0	0	0	0	0	0	d__Eukaryota; p__Ascomycota; c__Sordariomycetes; o__Hypocreales; f__norank; g__Acremonium; s__Acremonium fusidioides
291	11	0	0	0	0	0	0	16	0	0	0	0	15	0	0	0	0	0	0	0	0	0	0	0	0	0	0	0	0	d__Eukaryota; p__Basidiomycota; c__Microbotryomycetes; o__Sporidiobolales; f__Sporidiobolaceae; g__Rhodotorula; s__Rhodotorula sp. P2S-PDA
292	0	0	0	0	17	0	0	0	0	0	0	0	0	0	0	0	0	0	0	21	0	0	0	0	0	0	0	0	0	d__Eukaryota; p__Basidiomycota; c__Agaricomycetes; o__Thelephorales; f__Thelephoraceae; g__Tomentella; s__Tomentella stuposa
293	0	0	0	0	24	0	11	0	0	0	0	0	0	0	0	0	0	0	0	0	0	0	0	0	0	0	0	0	0	d__Eukaryota; p__Basidiomycota; c__Tremellomycetes; o__Filobasidiales; f__Filobasidiaceae; g__Filobasidium; s__Filobasidium oeirense
294	0	0	0	0	0	0	0	0	0	0	0	0	0	0	0	0	0	40	0	0	0	0	0	0	0	0	0	0	0	d__Eukaryota; p__Ascomycota; c__Eurotiomycetes; o__Chaetothyriales; f__Trichomeriaceae; g__Bradymyces; s__Bradymyces sp. LS-2015a
295	0	0	0	0	21	0	0	0	0	0	0	0	5	2	0	0	0	1	0	0	0	0	0	0	0	0	0	0	0	d__Eukaryota; p__Basidiomycota; c__Tremellomycetes; o__Tremellales; f__Bulleribasidiaceae; g__Vishniacozyma; s__Vishniacozyma victoriae
296	0	0	0	0	0	0	0	0	0	0	0	0	0	0	0	0	27	0	0	0	0	0	0	0	0	0	0	0	0	d__Eukaryota; p__Ascomycota; c__Dothideomycetes; o__Botryosphaeriales; f__Botryosphaeriaceae; g__Diplodia; s__Diplodia sapinea
297	0	0	0	0	0	0	0	0	0	5	0	0	0	11	5	0	0	0	0	14	0	0	0	0	0	0	0	0	0	d__Eukaryota; p__Basidiomycota; c__Tremellomycetes; o__Tremellales; f__Rhynchogastremataceae; g__Papiliotrema; s__Papiliotrema aurea
298	0	0	0	0	22	0	0	0	0	0	0	0	0	0	0	0	0	0	0	16	0	0	0	0	0	0	0	0	0	d__Eukaryota; p__Ascomycota; c__Sordariomycetes; o__Sordariales; f__Cephalothecaceae; g__Phialemonium; s__Phialemonium dimorphosporum
299	0	0	0	0	16	0	0	0	0	0	0	0	0	0	0	0	0	0	0	24	0	0	0	0	0	0	0	0	0	d__Eukaryota; p__Basidiomycota; c__Agaricomycetes; o__Cantharellales; f__Ceratobasidiaceae; g__Ceratobasidium; s__Ceratobasidium sp. 14O006
300	0	0	0	0	19	0	0	0	0	0	0	0	0	0	0	0	0	0	0	12	0	0	0	0	0	0	0	0	0	d__Eukaryota; p__Basidiomycota; c__Agaricomycetes; o__Boletales; f__Boletaceae; g__Pulveroboletus; s__Pulveroboletus macrosporus
301	0	0	0	6	13	0	2	0	0	0	0	0	0	0	0	0	0	0	0	0	0	0	0	0	0	0	9	0	0	d__Eukaryota; p__Ascomycota; c__Dothideomycetes; o__Dothideales; f__Saccotheciaceae; g__Aureobasidium; s__Aureobasidium pullulans
303	0	0	0	0	0	0	0	0	0	39	0	0	0	0	0	0	0	0	0	0	0	0	0	0	0	0	0	0	0	d__Eukaryota; p__Ascomycota; c__Eurotiomycetes; o__Chaetothyriales; f__Trichomeriaceae; g__Bradymyces; s__Bradymyces sp. LS-2015a
304	0	0	0	0	0	0	0	0	0	0	0	0	0	0	0	0	0	0	0	0	0	0	0	0	0	0	0	34	0	d__Eukaryota; p__Ascomycota; c__Eurotiomycetes; o__Eurotiales; f__Aspergillaceae; g__Aspergillus; s__Aspergillus versicolor
305	0	13	0	0	0	0	0	0	0	0	0	0	0	0	0	20	0	0	0	0	0	0	0	0	0	0	0	0	0	d__Eukaryota; p__Ascomycota; c__Leotiomycetes; o__Helotiales; f__Dermateaceae; g__Pezicula; s__Pezicula sp. 3 ICMP 18931
306	0	0	0	0	0	0	17	0	0	0	0	0	0	0	0	0	0	0	0	0	0	0	0	0	0	0	0	0	0	d__Eukaryota; p__Mucoromycota; c__Mortierellomycetes; o__Mortierellales; f__Mortierellaceae; g__Mortierella; s__Mortierella sp. 02NH02
307	0	0	0	14	0	0	0	0	0	0	0	0	0	0	0	0	0	0	18	0	0	0	0	0	0	0	0	0	0	d__Eukaryota; p__Ascomycota; c__Sordariomycetes; o__Ophiostomatales; f__Ophiostomataceae; g__Sporothrix; s__Sporothrix nigrograna
308	0	0	0	0	0	0	0	0	0	0	0	0	0	0	0	0	0	34	0	0	0	0	0	0	0	0	0	0	0	d__Eukaryota; p__Ascomycota; c__Dothideomycetes; o__Pleosporales; f__Leptosphaeriaceae; g__Querciphoma; s__Querciphoma carteri
309	0	0	0	0	0	0	0	0	0	0	0	0	0	0	0	0	0	0	0	0	0	41	0	0	0	0	0	0	0	d__Eukaryota; p__Ascomycota; c__Eurotiomycetes; o__Eurotiales; f__Aspergillaceae; g__Penicillium; s__Penicillium sp.
310	0	6	0	0	4	0	0	0	0	0	0	0	0	0	0	6	0	0	0	13	0	0	0	0	0	0	0	0	0	d__Eukaryota; p__Ascomycota; c__Eurotiomycetes; o__Eurotiales; f__Trichocomaceae; g__Talaromyces; s__Talaromyces purpureogenus
311	0	0	0	0	0	0	0	0	0	0	0	0	0	0	0	0	0	0	0	0	0	0	0	0	19	0	0	0	22	d__Eukaryota; p__Ascomycota; c__Sordariomycetes; o__Hypocreales; f__Nectriaceae; g__Fusarium; s__Fusarium oxysporum
312	0	6	0	0	7	0	0	0	0	0	0	0	0	0	0	6	0	0	0	13	0	0	0	0	0	0	0	0	0	d__Eukaryota; p__Ascomycota; c__Eurotiomycetes; o__Eurotiales; f__Aspergillaceae; g__Penicillium; s__Penicillium daleae
313	0	0	0	0	0	0	0	0	0	0	0	0	0	0	0	9	0	0	0	0	4	0	0	0	0	0	0	0	0	d__Eukaryota; p__Ascomycota; c__Sordariomycetes; o__Hypocreales; f__Stachybotryaceae; g__Paramyrothecium; s__Paramyrothecium roridum
314	0	0	0	0	0	0	0	0	0	0	0	0	0	0	0	0	0	0	0	0	7	3	0	0	0	0	0	0	0	d__Eukaryota; p__Ascomycota; c__Sordariomycetes; o__Hypocreales; f__Hypocreaceae; g__Trichoderma; s__Trichoderma viride
315	0	0	0	0	0	0	0	0	0	0	30	0	0	0	0	0	0	0	0	0	0	0	0	0	0	0	0	0	0	d__Eukaryota; p__Ascomycota; c__Eurotiomycetes; o__Chaetothyriales; f__Trichomeriaceae; g__Bradymyces; s__Bradymyces sp. LS-2015a
316	0	0	0	0	18	0	0	0	0	0	0	4	6	3	0	0	0	0	0	0	0	0	0	0	0	0	0	0	0	d__Eukaryota; p__Basidiomycota; c__Tremellomycetes; o__Tremellales; f__Rhynchogastremataceae; g__Papiliotrema; s__Papiliotrema mangalensis
317	8	0	0	0	0	0	0	0	0	0	0	0	0	0	0	0	0	0	0	0	0	0	0	0	0	0	0	0	0	Unclassified
318	0	0	0	0	0	9	0	0	0	0	0	0	0	4	0	9	6	0	0	0	0	0	0	0	0	0	0	0	0	d__Eukaryota; p__Ascomycota; c__Dothideomycetes; o__Pleosporales; f__Didymellaceae; g__Phoma; s__Phoma sp.
319	0	0	0	0	0	0	0	29	0	0	1	0	0	0	0	0	0	0	3	0	0	0	0	0	0	0	0	0	0	d__Eukaryota; p__Ascomycota; c__Dothideomycetes; o__Pleosporales; f__Didymosphaeriaceae; g__Paracamarosporium; s__Paracamarosporium hawaiiense
320	0	0	0	0	0	0	0	0	0	0	0	0	0	0	0	0	0	0	0	0	25	0	0	0	0	0	0	0	0	d__Eukaryota; p__Ascomycota; c__Dothideomycetes; o__Myriangiales; f__Elsinoaceae; g__Elsinoe; s__Elsinoe eucalyptigena
322	0	0	0	12	0	0	0	0	0	0	0	0	0	0	0	0	0	0	18	0	0	0	0	0	0	0	0	0	0	d__Eukaryota; p__Basidiomycota; c__Agaricomycetes; o__Sebacinales; f__Sebacinaceae; g__Sebacina; s__Sebacina dimitica
323	0	0	0	0	0	12	0	0	0	0	0	0	0	4	0	0	0	0	0	0	0	2	0	0	0	0	0	0	0	d__Eukaryota; p__Basidiomycota; c__Tremellomycetes; o__Tremellales; f__Cryptococcaceae; g__Cryptococcus; s__Cryptococcus sp. HLS105
324	0	0	0	0	0	0	7	0	8	9	0	0	0	4	0	0	0	0	0	0	0	0	0	0	0	0	0	0	0	d__Eukaryota; p__Basidiomycota; c__Microbotryomycetes; o__Sporidiobolales; f__Sporidiobolaceae; g__Rhodotorula; s__Rhodotorula sp. P2S-PDA
325	0	0	0	0	16	0	0	0	0	0	0	0	0	0	0	0	0	0	0	15	0	0	0	0	0	0	0	0	0	d__Eukaryota; p__Ascomycota; c__Sordariomycetes; o__Togniniales; f__Togniniaceae; g__Phaeoacremonium; s__Phaeoacremonium sp. Z9
326	0	0	0	0	0	0	0	0	0	30	0	0	0	0	0	0	0	0	0	0	0	0	0	0	0	0	0	0	0	d__Eukaryota; p__Ascomycota; c__Dothideomycetes; o__Capnodiales; f__Mycosphaerellaceae; g__Zasmidium; s__Zasmidium fructicola
327	0	0	0	0	0	0	31	0	0	0	0	0	0	0	0	0	0	0	0	0	0	0	0	0	0	0	0	0	0	d__Eukaryota; p__Ascomycota; c__Eurotiomycetes; o__Chaetothyriales; f__Trichomeriaceae; g__Bradymyces; s__Bradymyces sp. LS-2015a
328	0	0	0	0	4	0	0	0	0	0	0	0	0	0	0	0	0	0	0	0	15	0	0	0	0	0	0	0	0	d__Eukaryota; p__Ascomycota; c__Sordariomycetes; o__Sordariales; f__Chaetomiaceae; g__Humicola; s__Humicola fuscoatra
329	0	0	0	0	0	0	0	24	0	0	0	0	0	0	0	0	0	0	0	0	0	0	0	0	0	0	0	0	0	d__Eukaryota; p__Ascomycota; c__Dothideomycetes; o__Pleosporales; f__Leptosphaeriaceae; g__Querciphoma; s__Querciphoma carteri
330	0	0	0	0	0	0	0	0	0	0	0	0	0	0	0	0	0	0	31	0	0	0	0	0	0	0	0	0	0	d__Eukaryota; p__Ascomycota; c__Eurotiomycetes; o__Eurotiales; f__Aspergillaceae; g__Penicillium; s__Penicillium sizovae
331	0	0	0	0	0	0	13	0	2	0	0	7	1	0	0	0	2	2	0	0	0	0	0	0	0	0	0	0	0	d__Eukaryota; p__Basidiomycota; c__Tremellomycetes; o__Tremellales; f__Cryptococcaceae; g__Cryptococcus; s__Cryptococcus sp. 2 TMS-2011
332	0	0	0	0	0	0	0	0	0	0	0	0	0	26	0	0	0	0	0	0	0	0	0	0	0	0	0	0	0	d__Eukaryota; p__Ascomycota; c__Eurotiomycetes; o__Eurotiales; f__Aspergillaceae; g__Aspergillus; s__Aspergillus ustus
333	0	3	0	0	0	0	0	3	0	0	0	0	0	0	0	3	0	0	13	0	0	6	0	0	0	0	0	0	0	d__Eukaryota; p__Ascomycota; c__Dothideomycetes; o__Pleosporales; f__Torulaceae; g__Torula; s__Torula sp.
334	0	0	0	10	0	0	0	0	0	0	0	0	0	0	0	0	0	0	13	0	0	0	0	0	0	0	0	0	0	d__Eukaryota; p__Basidiomycota; c__Agaricomycetes; o__Thelephorales; f__Thelephoraceae; g__Tomentella; s__Tomentella sp. T1306
335	8	0	0	0	9	0	0	0	0	0	0	0	0	0	0	0	0	0	0	8	0	0	0	0	0	0	0	0	0	d__Eukaryota; p__Basidiomycota; c__Tremellomycetes; o__Tremellales; f__Bulleribasidiaceae; g__Dioszegia; s__Dioszegia takashimae
336	0	0	0	0	17	0	0	0	0	0	0	0	0	0	0	0	0	0	0	12	0	0	0	0	0	0	0	0	0	d__Eukaryota; p__Ascomycota; c__Eurotiomycetes; o__Eurotiales; f__Aspergillaceae; g__Penicillium; s__Penicillium glabrum
338	0	0	0	0	0	0	0	0	0	0	0	0	0	0	0	0	0	0	0	0	0	0	0	4	0	0	2	0	0	d__Eukaryota; p__Basidiomycota; c__Malasseziomycetes; o__Malasseziales; f__Malasseziaceae; g__Malassezia; s__Malassezia restricta
339	0	23	0	0	0	0	0	0	0	0	0	0	0	0	0	0	0	0	0	0	0	0	0	0	0	0	0	0	0	d__Eukaryota; p__Ascomycota; c__Sordariomycetes; o__Hypocreales; f__Hypocreaceae; g__Trichoderma; s__Trichoderma sp. 1 TT-2017
340	0	0	0	0	26	0	0	0	0	0	0	0	0	0	0	0	0	0	0	0	0	0	0	0	0	0	0	0	0	d__Eukaryota; p__Basidiomycota; c__Microbotryomycetes; o__Sporidiobolales; f__Sporidiobolaceae; g__Rhodotorula; s__Rhodotorula sp. P2S-PDA
341	0	6	0	0	0	0	0	2	0	0	0	0	0	0	0	19	0	0	0	0	0	0	0	0	0	0	0	0	0	d__Eukaryota; p__Ascomycota; c__Dothideomycetes; o__Pleosporales; f__Dictyosporiaceae; g__Pseudocoleophoma; s__Pseudocoleophoma polygonicola
342	0	0	0	0	15	0	0	0	0	0	0	0	0	0	0	0	0	0	0	11	0	0	0	0	0	0	0	0	0	d__Eukaryota; p__Ascomycota; c__Leotiomycetes; o__Helotiales; f__Leotiaceae; g__Pezoloma; s__Pezoloma ericae
343	0	0	0	0	0	0	27	0	0	0	0	0	0	0	0	0	0	0	0	0	0	0	0	0	0	0	0	0	0	d__Eukaryota; p__Ascomycota; c__Lecanoromycetes; o__Umbilicariales; f__Umbilicariaceae; g__Umbilicaria; s__Umbilicaria crustulosa
344	0	0	3	0	5	0	0	0	0	0	0	0	0	0	0	0	0	0	0	14	0	0	0	0	0	0	0	0	0	d__Eukaryota; p__Ascomycota; c__Eurotiomycetes; o__Eurotiales; f__Aspergillaceae; g__Aspergillus; s__Aspergillus ochraceus
345	0	22	0	0	0	0	0	0	0	0	0	0	0	0	0	0	0	0	0	0	0	0	0	0	0	0	0	0	0	d__Eukaryota; p__Ascomycota; c__Sordariomycetes; o__Hypocreales; f__norank; g__Acremonium; s__Acremonium sp. KUC21262
346	0	0	0	0	0	0	0	0	0	0	0	0	0	0	0	0	17	0	0	0	0	0	0	0	0	0	0	0	0	d__Eukaryota; p__Ascomycota; c__Eurotiomycetes; o__Eurotiales; f__Aspergillaceae; g__Aspergillus; s__Aspergillus penicillioides
349	0	0	0	0	21	0	0	0	0	0	0	0	0	0	0	0	0	0	0	0	0	0	0	0	0	0	0	0	0	d__Eukaryota; p__Ascomycota; c__Eurotiomycetes; o__Chaetothyriales; f__Trichomeriaceae; g__Bradymyces; s__Bradymyces sp. LS-2015a
350	0	0	0	0	0	0	0	0	0	0	0	0	0	0	0	0	0	0	0	5	0	0	0	0	0	0	0	0	0	d__Eukaryota; p__Mucoromycota; c__Mortierellomycetes; o__Mortierellales; f__Mortierellaceae; g__Mortierella; s__Mortierella alpina
351	0	0	0	0	0	0	0	0	0	0	0	0	0	0	0	0	0	0	0	0	0	0	0	0	0	0	0	0	30	d__Eukaryota; p__Ascomycota; c__Sordariomycetes; o__Sordariales; f__Chaetomiaceae; g__Chaetomium; s__Chaetomium subspirilliferum
352	0	0	0	0	0	0	8	0	0	0	0	0	0	0	0	0	0	0	0	0	0	0	0	0	0	0	0	0	17	d__Eukaryota; p__Ascomycota; c__Eurotiomycetes; o__Eurotiales; f__Trichocomaceae; g__Talaromyces; s__Talaromyces radicus
353	0	0	0	0	0	0	0	0	0	0	0	0	0	24	0	0	0	0	0	0	0	0	0	0	0	0	0	0	0	d__Eukaryota; p__Ascomycota; c__Saccharomycetes; o__Saccharomycetales; f__Debaryomycetaceae; g__Meyerozyma; s__Meyerozyma caribbica
354	0	0	0	0	0	0	0	0	0	0	0	0	0	0	0	0	0	0	0	0	0	0	0	0	0	0	0	0	30	d__Eukaryota; p__Ascomycota; c__Archaeorhizomycetes; o__Archaeorhizomycetales; f__Archaeorhizomycetaceae; g__Archaeorhizomyces; s__Archaeorhizomyces finlayi
355	0	0	0	0	0	0	0	0	0	0	0	0	0	0	12	0	0	10	0	0	0	0	0	0	0	0	0	0	0	d__Eukaryota; p__Ascomycota; c__Eurotiomycetes; o__Eurotiales; f__Aspergillaceae; g__Aspergillus; s__Aspergillus insuetus
356	4	0	0	0	0	0	0	0	0	0	0	0	0	0	0	0	6	0	0	0	0	0	0	0	0	0	0	0	8	d__Eukaryota; p__Ascomycota; c__Eurotiomycetes; o__Eurotiales; f__Aspergillaceae; g__Penicillium; s__Penicillium oxalicum
357	0	23	0	0	0	0	0	0	0	0	0	0	0	0	0	0	0	0	0	0	0	0	0	0	0	0	0	0	0	d__Eukaryota; p__Ascomycota; c__Eurotiomycetes; o__Chaetothyriales; f__Trichomeriaceae; g__Bradymyces; s__Bradymyces sp. LS-2015a
358	0	0	0	0	0	18	0	0	0	0	0	0	0	0	0	0	0	0	0	0	0	0	0	0	0	0	0	0	0	d__Eukaryota; p__Ascomycota; c__Dothideomycetes; o__Pleosporales; f__Pleosporaceae; g__Bipolaris; s__Bipolaris sorokiniana
359	0	0	0	0	0	0	0	0	0	0	0	0	0	0	0	0	0	0	15	0	0	0	0	0	0	0	6	0	0	d__Eukaryota; p__Ascomycota; c__Lecanoromycetes; o__Umbilicariales; f__Umbilicariaceae; g__Umbilicaria; s__Umbilicaria rhizinata
360	0	0	0	0	0	0	0	0	0	0	0	0	0	5	1	0	0	3	2	10	0	0	0	0	0	0	0	0	0	d__Eukaryota; p__Basidiomycota; c__Tremellomycetes; o__Tremellales; f__Bulleribasidiaceae; g__Hannaella; s__Hannaella oryzae
361	0	0	0	0	0	0	0	0	0	0	0	0	0	0	0	0	0	0	0	0	0	0	0	0	0	0	0	0	28	d__Eukaryota; p__Ascomycota; c__Archaeorhizomycetes; o__Archaeorhizomycetales; f__Archaeorhizomycetaceae; g__Archaeorhizomyces; s__Archaeorhizomyces borealis
362	0	0	0	0	0	4	0	0	0	0	0	0	0	5	4	0	0	6	0	0	0	0	0	0	0	0	0	0	0	d__Eukaryota; p__Ascomycota; c__Dothideomycetes; o__Capnodiales; f__Cladosporiaceae; g__Cladosporium; s__Cladosporium cladosporioides
363	0	0	0	0	0	0	0	0	0	0	0	0	0	0	0	0	0	0	0	0	0	0	0	0	0	18	0	0	0	d__Eukaryota; p__Ascomycota; c__Dothideomycetes; o__Pleosporales; f__Phaeosphaeriaceae; g__Ophiosphaerella; s__Ophiosphaerella agrostidis
364	0	0	0	0	0	0	0	0	0	0	0	0	24	0	0	0	0	0	0	0	0	0	0	0	0	0	0	0	0	d__Eukaryota; p__Ascomycota; c__Dothideomycetes; o__norank; f__norank; g__Peltaster; s__Peltaster sp. (in: Dothideomycetes)
365	0	0	0	0	0	0	0	0	0	0	0	0	0	0	0	0	0	0	0	21	0	0	0	0	0	0	0	0	0	d__Eukaryota; p__Ascomycota; c__Eurotiomycetes; o__Eurotiales; f__Aspergillaceae; g__Penicillium; s__Penicillium multicolor
366	0	0	0	0	0	0	0	0	0	0	0	0	0	0	0	15	0	0	0	0	0	0	0	0	0	0	0	0	0	d__Eukaryota; p__Ascomycota; c__Dothideomycetes; o__Pleosporales; f__Didymellaceae; g__Juxtiphoma; s__Juxtiphoma eupyrena
367	0	0	0	7	5	0	0	0	0	0	0	0	0	0	0	0	0	0	12	0	0	0	0	0	0	0	0	0	0	d__Eukaryota; p__Ascomycota; c__Sordariomycetes; o__Hypocreales; f__Nectriaceae; g__Gliocephalotrichum; s__Gliocephalotrichum longibrachium
368	0	0	0	0	0	0	0	0	0	0	0	0	0	0	0	0	0	0	0	0	0	0	0	0	0	0	26	0	0	d__Eukaryota; p__Ascomycota; c__Dothideomycetes; o__Pleosporales; f__norank; g__Shiraia; s__Shiraia sp. SUPER-H168
369	0	0	8	0	0	0	0	0	0	0	0	0	0	0	0	0	0	10	0	0	0	0	0	0	0	0	0	0	0	d__Eukaryota; p__Ascomycota; c__Eurotiomycetes; o__Eurotiales; f__Trichocomaceae; g__Talaromyces; s__Talaromyces purpureogenus
370	0	0	0	0	3	0	0	0	0	0	0	0	0	0	0	0	0	0	0	0	0	2	0	0	0	0	0	0	0	d__Eukaryota; p__Ascomycota; c__Dothideomycetes; o__Dothideales; f__Saccotheciaceae; g__Aureobasidium; s__Aureobasidium pullulans
371	13	0	0	0	0	4	0	0	0	3	0	0	0	0	0	0	0	0	0	0	0	0	0	0	0	0	0	0	0	d__Eukaryota; p__Ascomycota; c__Dothideomycetes; o__Pleosporales; f__norank; g__Ochrocladosporium; s__Ochrocladosporium sp.
372	0	0	0	0	0	0	7	0	0	0	0	0	0	0	0	0	0	10	0	0	0	0	0	0	0	0	0	0	0	d__Eukaryota; p__Ascomycota; c__Sordariomycetes; o__Sordariales; f__Chaetomiaceae; g__Botryotrichum; s__Botryotrichum piluliferum
373	0	0	0	0	0	0	0	0	0	0	18	0	0	0	0	0	0	0	0	0	0	0	0	0	0	0	0	0	0	d__Eukaryota; p__Ascomycota; c__Dothideomycetes; o__Capnodiales; f__Neodevriesiaceae; g__Neodevriesia; s__Neodevriesia lagerstroemiae
375	0	0	0	0	0	0	0	0	0	0	0	0	0	0	0	0	0	0	0	18	0	0	0	1	0	0	0	0	0	d__Eukaryota; p__Ascomycota; c__Sordariomycetes; o__Sordariales; f__Chaetomiaceae; g__Humicola; s__Humicola sp. L-2
376	0	0	0	0	0	0	0	0	0	0	0	0	15	0	0	0	0	0	3	0	0	0	0	0	0	0	0	0	0	d__Eukaryota; p__Ascomycota; c__Dothideomycetes; o__Pleosporales; f__Periconiaceae; g__Periconia; s__Periconia byssoides
377	0	0	0	0	0	0	0	0	0	0	0	0	0	0	0	0	0	0	13	0	0	0	0	0	0	0	0	0	0	d__Eukaryota; p__Basidiomycota; c__Agaricomycetes; o__Agaricales; f__Clavariaceae; g__Clavaria; s__Clavaria ypsilondia
378	0	0	0	0	0	0	0	0	0	0	17	0	0	0	0	0	0	0	0	0	0	0	0	0	0	0	0	0	0	d__Eukaryota; p__Ascomycota; c__Lecanoromycetes; o__Umbilicariales; f__Umbilicariaceae; g__Umbilicaria; s__Umbilicaria crustulosa
379	0	0	0	0	0	0	0	0	0	21	0	0	0	0	0	0	0	0	0	0	0	0	0	0	0	0	0	0	0	d__Eukaryota; p__Ascomycota; c__Dothideomycetes; o__Myriangiales; f__Elsinoaceae; g__Elsinoe; s__Elsinoe lepagei
380	0	0	0	0	0	0	14	0	0	0	0	0	0	0	0	0	0	0	0	0	0	0	0	0	0	0	0	0	0	d__Eukaryota; p__Ascomycota; c__Dothideomycetes; o__Capnodiales; f__Cladosporiaceae; g__Cladosporium; s__Cladosporium parahalotolerans
381	0	0	0	0	0	0	0	0	0	0	0	0	0	0	0	0	0	0	0	23	0	0	0	0	0	0	0	0	0	Unclassified
382	0	0	0	0	0	19	0	0	0	0	0	0	0	0	0	0	0	0	0	0	0	0	0	0	0	0	0	0	0	d__Eukaryota; p__Mucoromycota; c__Mortierellomycetes; o__Mortierellales; f__Mortierellaceae; g__Mortierella; s__Mortierella sp. D3Wa
383	0	0	0	0	0	0	12	0	0	0	0	0	0	0	0	0	0	0	0	0	0	0	0	0	0	0	0	0	0	d__Eukaryota; p__Basidiomycota; c__Tremellomycetes; o__Filobasidiales; f__Filobasidiaceae; g__Filobasidium; s__Filobasidium chernovii
384	0	0	0	0	0	0	0	0	0	0	0	0	0	0	0	0	0	0	0	0	10	0	0	0	0	0	0	0	0	d__Eukaryota; p__Ascomycota; c__Sordariomycetes; o__Hypocreales; f__norank; g__Fusariella; s__Fusariella hughesii
385	0	0	0	0	0	0	0	0	0	0	0	0	14	0	0	0	0	0	0	0	0	0	0	0	0	0	0	0	0	d__Eukaryota; p__Ascomycota; c__Sordariomycetes; o__Hypocreales; f__Bionectriaceae; g__Geosmithia; s__Geosmithia pallida
386	0	0	7	5	0	0	0	0	0	0	0	5	0	0	0	0	0	0	0	0	0	0	0	0	0	0	0	0	0	d__Eukaryota; p__Basidiomycota; c__Cystobasidiomycetes; o__norank; f__Symmetrosporaceae; g__Symmetrospora; s__Symmetrospora symmetrica
387	0	0	0	0	0	0	0	0	0	0	0	0	20	0	0	0	0	0	0	0	0	0	0	0	0	0	0	0	0	d__Eukaryota; p__Ascomycota; c__Eurotiomycetes; o__Eurotiales; f__Aspergillaceae; g__Aspergillus; s__Aspergillus penicillioides
388	0	0	0	0	1	0	0	0	0	0	0	0	0	0	0	0	0	0	0	0	0	0	0	0	0	0	0	0	13	d__Eukaryota; p__Ascomycota; c__Sordariomycetes; o__Hypocreales; f__Nectriaceae; g__Dactylonectria; s__Dactylonectria alcacerensis
389	0	0	0	0	5	0	0	0	0	0	0	0	0	0	0	0	0	0	4	10	0	0	0	0	0	0	0	0	0	d__Eukaryota; p__Ascomycota; c__Eurotiomycetes; o__Chaetothyriales; f__Herpotrichiellaceae; g__Cladophialophora; s__Cladophialophora sp. X2-6.1-NN-2016
390	0	0	6	0	0	3	0	0	0	0	0	0	0	0	0	0	0	0	0	0	0	0	0	0	0	0	0	0	0	d__Eukaryota; p__Ascomycota; c__norank; o__norank; f__norank; g__Tetracladium; s__Tetracladium sp.
391	0	0	0	0	0	0	0	0	0	0	0	0	0	0	0	0	0	0	0	0	0	0	0	0	0	0	0	0	21	d__Eukaryota; p__Ascomycota; c__Dothideomycetes; o__norank; f__norank; g__Thyrostroma; s__Thyrostroma sp.
392	0	0	0	0	0	0	0	0	0	0	0	0	0	0	0	0	0	0	0	0	0	0	0	0	0	0	19	0	0	d__Eukaryota; p__Ascomycota; c__Eurotiomycetes; o__Eurotiales; f__Aspergillaceae; g__Aspergillus; s__Aspergillus ochraceopetaliformis
393	0	0	0	0	0	0	0	0	0	0	0	13	0	0	0	0	0	0	0	0	0	0	0	0	0	0	0	0	0	d__Eukaryota; p__Ascomycota; c__Sordariomycetes; o__Hypocreales; f__Bionectriaceae; g__Clonostachys; s__Clonostachys rogersoniana
395	0	0	0	0	0	0	0	0	0	0	0	0	0	0	0	0	0	0	0	0	0	0	0	0	18	0	0	0	0	d__Eukaryota; p__Ascomycota; c__Eurotiomycetes; o__Eurotiales; f__Aspergillaceae; g__Aspergillus; s__Aspergillus spiculosus
396	0	0	0	0	8	0	0	0	0	0	0	0	0	0	0	0	0	0	0	0	0	0	0	0	0	0	0	0	0	d__Eukaryota; p__Basidiomycota; c__Wallemiomycetes; o__Wallemiales; f__Wallemiaceae; g__Wallemia; s__Wallemia mellicola
397	0	0	0	0	0	0	16	0	0	0	0	0	0	0	0	0	0	0	0	0	0	0	0	0	0	0	0	0	0	d__Eukaryota; p__Ascomycota; c__Sordariomycetes; o__Hypocreales; f__Nectriaceae; g__Fusarium; s__Fusarium incarnatum
398	0	0	8	5	0	0	0	0	0	0	0	2	0	0	0	0	0	0	0	0	0	0	0	0	0	0	0	0	0	d__Eukaryota; p__Ascomycota; c__Dothideomycetes; o__Capnodiales; f__Mycosphaerellaceae; g__Zasmidium; s__Zasmidium sp.
400	0	1	0	0	0	0	0	0	0	15	0	0	0	0	0	0	0	0	0	0	0	0	0	0	0	0	0	0	0	d__Eukaryota; p__Ascomycota; c__Eurotiomycetes; o__Phaeomoniellales; f__Phaeomoniellaceae; g__Phaeomoniella; s__Phaeomoniella sp. 1 ICMP 18935
401	0	0	0	0	0	0	0	0	0	0	0	0	0	0	0	0	0	0	0	0	0	0	17	0	0	0	0	0	0	d__Eukaryota; p__Ascomycota; c__Sordariomycetes; o__Hypocreales; f__Nectriaceae; g__Fusarium; s__Fusarium avenaceum
402	0	0	0	0	0	0	0	0	10	0	0	0	0	0	0	0	0	0	0	0	0	0	0	7	0	0	0	0	0	d__Eukaryota; p__Ascomycota; c__Dothideomycetes; o__norank; f__norank; g__Leptospora; s__Leptospora rubella
403	0	0	0	0	0	0	0	0	0	0	0	0	0	0	0	0	0	0	0	0	0	0	0	0	0	2	0	0	0	d__Eukaryota; p__Ascomycota; c__Dothideomycetes; o__Pleosporales; f__Phaeosphaeriaceae; g__Phaeosphaeriopsis; s__Phaeosphaeriopsis musae
404	0	0	0	0	0	0	15	0	0	0	0	0	0	0	0	0	0	0	0	0	0	0	0	0	0	0	0	0	0	d__Eukaryota; p__Ascomycota; c__Dothideomycetes; o__Pleosporales; f__Didymellaceae; g__Phoma; s__Phoma sp.
405	0	0	0	0	0	11	0	0	0	0	0	0	0	0	0	0	0	0	0	0	0	0	0	0	0	0	0	0	0	d__Eukaryota; p__Ascomycota; c__Sordariomycetes; o__Hypocreales; f__Nectriaceae; g__Fusarium; s__Fusarium decemcellulare
406	0	0	0	0	0	8	0	0	0	0	0	0	0	0	0	0	0	0	0	0	0	0	0	0	0	0	0	0	0	d__Eukaryota; p__Ascomycota; c__Eurotiomycetes; o__Chaetothyriales; f__Trichomeriaceae; g__Bradymyces; s__Bradymyces sp. LS-2015a
407	0	0	0	0	0	0	15	0	0	0	0	0	0	0	0	0	0	0	0	0	0	0	0	0	0	0	0	0	0	d__Eukaryota; p__Ascomycota; c__Lecanoromycetes; o__Umbilicariales; f__Umbilicariaceae; g__Umbilicaria; s__Umbilicaria crustulosa
408	0	0	0	0	0	0	3	0	0	0	0	0	0	0	0	9	0	0	5	0	0	0	0	0	0	0	0	0	0	d__Eukaryota; p__Ascomycota; c__Eurotiomycetes; o__Chaetothyriales; f__Herpotrichiellaceae; g__Exophiala; s__Exophiala sp. CPC 12171
409	0	0	0	0	0	0	0	0	0	0	0	0	0	0	11	0	0	0	0	0	0	0	0	0	0	0	0	0	0	d__Eukaryota; p__Ascomycota; c__norank; o__norank; f__norank; g__Acremonium; s__Acremonium sp. tk2
410	0	0	0	0	0	12	0	0	0	0	0	0	0	0	0	0	0	0	0	0	0	0	0	0	0	0	0	0	0	d__Eukaryota; p__Ascomycota; c__Leotiomycetes; o__Helotiales; f__norank; g__Dendrostilbella; s__Dendrostilbella macrospora
411	0	0	0	0	0	0	0	0	0	0	0	0	0	0	0	0	0	0	12	0	0	0	0	0	0	0	0	0	0	d__Eukaryota; p__Ascomycota; c__Sordariomycetes; o__Hypocreales; f__Bionectriaceae; g__Clonostachys; s__Clonostachys sp.
412	0	0	0	0	0	0	0	0	0	0	0	0	0	0	0	0	12	4	0	0	0	0	0	0	0	0	0	0	0	d__Eukaryota; p__Ascomycota; c__Sordariomycetes; o__Sordariales; f__Cephalothecaceae; g__Phialemonium; s__Phialemonium sp. T004-F2-2
413	0	0	0	0	12	0	0	0	0	0	0	0	0	0	0	0	0	0	0	0	0	0	0	0	0	0	0	0	0	d__Eukaryota; p__Ascomycota; c__Eurotiomycetes; o__Chaetothyriales; f__Trichomeriaceae; g__Bradymyces; s__Bradymyces sp. LS-2015a
414	0	0	0	0	0	0	0	0	0	0	0	0	0	0	0	0	0	0	0	0	0	0	0	0	0	15	0	0	0	d__Eukaryota; p__Ascomycota; c__Dothideomycetes; o__Pleosporales; f__Leptosphaeriaceae; g__Querciphoma; s__Querciphoma carteri
415	0	5	0	0	0	0	0	0	0	0	0	0	0	0	0	0	0	0	12	0	0	0	0	0	0	0	0	0	0	d__Eukaryota; p__Ascomycota; c__Dothideomycetes; o__Capnodiales; f__Cladosporiaceae; g__Cladosporium; s__Cladosporium sp.
416	0	15	0	0	0	0	0	0	0	0	0	0	0	0	0	0	0	0	0	0	0	0	0	0	0	0	0	0	0	d__Eukaryota; p__Ascomycota; c__Dothideomycetes; o__Capnodiales; f__Teratosphaeriaceae; g__Capnobotryella; s__Capnobotryella sp. 15a
417	0	0	0	0	0	0	0	0	0	0	0	0	0	0	0	0	0	0	0	0	0	0	0	0	0	0	0	0	19	d__Eukaryota; p__Ascomycota; c__Sordariomycetes; o__Hypocreales; f__Clavicipitaceae; g__Metarhizium; s__Metarhizium anisopliae
419	0	0	0	0	0	0	0	6	0	0	0	0	4	0	0	4	0	0	0	0	0	0	0	0	0	0	0	0	0	d__Eukaryota; p__Ascomycota; c__Dothideomycetes; o__Pleosporales; f__Didymosphaeriaceae; g__Paraconiothyrium; s__Paraconiothyrium brasiliense
420	0	0	0	0	0	0	0	0	0	0	0	0	0	0	0	0	0	0	0	0	0	0	0	9	0	0	0	0	0	d__Eukaryota; p__Ascomycota; c__Eurotiomycetes; o__Eurotiales; f__Trichocomaceae; g__Talaromyces; s__Talaromyces wortmannii
421	0	0	0	0	0	0	0	0	0	0	0	0	0	0	0	0	0	0	0	0	0	0	0	0	0	4	0	0	0	d__Eukaryota; p__Ascomycota; c__Sordariomycetes; o__Glomerellales; f__Plectosphaerellaceae; g__Gibellulopsis; s__Gibellulopsis sp. OTU054 AN-2016
422	0	0	0	0	0	0	0	0	0	0	0	0	0	0	0	0	0	0	13	0	0	0	0	0	0	0	0	0	0	d__Eukaryota; p__Ascomycota; c__Sordariomycetes; o__Hypocreales; f__Hypocreaceae; g__Trichoderma; s__Trichoderma hamatum
423	0	0	0	0	0	3	0	0	0	0	0	0	0	0	0	0	0	0	0	0	8	0	0	0	0	0	0	0	0	Unclassified
424	14	0	0	0	0	0	0	0	0	0	0	0	0	0	0	0	0	0	0	0	0	0	0	0	0	0	0	0	0	d__Eukaryota; p__Ascomycota; c__Sordariomycetes; o__Coniochaetales; f__Coniochaetaceae; g__Coniochaeta; s__Coniochaeta sp. 3 CDM-2018
425	0	0	0	0	0	0	0	0	0	0	0	0	0	0	0	0	0	0	0	0	0	0	0	0	0	0	0	0	18	d__Eukaryota; p__Ascomycota; c__Eurotiomycetes; o__Eurotiales; f__Aspergillaceae; g__Penicillium; s__Penicillium simplicissimum
426	0	0	0	0	0	0	0	0	0	0	0	0	0	0	0	0	13	0	0	0	0	0	0	0	0	0	0	0	0	d__Eukaryota; p__Basidiomycota; c__Agaricomycetes; o__Agaricales; f__Psathyrellaceae; g__Coprinopsis; s__Coprinopsis atramentaria
427	0	0	4	0	0	0	0	0	0	0	0	0	10	0	0	0	0	0	0	0	0	0	0	0	0	0	0	0	0	d__Eukaryota; p__Ascomycota; c__Dothideomycetes; o__Capnodiales; f__Neodevriesiaceae; g__Neodevriesia; s__Neodevriesia lagerstroemiae
428	0	0	0	0	0	0	0	0	0	0	0	0	0	0	0	0	0	0	0	0	0	0	0	0	0	0	0	10	0	d__Eukaryota; p__Basidiomycota; c__Agaricomycetes; o__Cantharellales; f__Ceratobasidiaceae; g__Ceratobasidium; s__Ceratobasidium sp. 4 JS-2017
429	0	0	0	0	0	0	0	0	0	0	0	0	0	0	0	0	0	0	15	0	0	0	0	0	0	0	0	0	0	d__Eukaryota; p__Ascomycota; c__Eurotiomycetes; o__Phaeomoniellales; f__Phaeomoniellaceae; g__Phaeomoniella; s__Phaeomoniella pinifoliorum
430	0	0	0	0	0	0	0	0	0	0	0	0	8	4	0	0	0	0	0	0	0	0	0	0	0	0	0	0	0	d__Eukaryota; p__Basidiomycota; c__Tremellomycetes; o__Tremellales; f__Bulleribasidiaceae; g__Vishniacozyma; s__Vishniacozyma tephrensis
432	0	0	1	0	0	0	0	0	0	0	0	0	0	0	0	0	0	0	10	0	0	0	0	0	0	0	0	0	0	d__Eukaryota; p__Ascomycota; c__Eurotiomycetes; o__Chaetothyriales; f__Herpotrichiellaceae; g__Cladophialophora; s__Cladophialophora sp. R3-1-NN-2016
433	0	0	0	8	0	0	0	0	0	0	0	0	0	0	0	0	0	0	0	0	0	0	0	0	0	0	0	0	0	d__Eukaryota; p__Mucoromycota; c__Mortierellomycetes; o__Mortierellales; f__Mortierellaceae; g__Mortierella; s__Mortierella sp. D3Wa
434	0	0	0	0	0	0	0	0	0	0	0	0	15	0	0	0	0	0	0	0	0	0	0	0	0	0	0	0	0	d__Eukaryota; p__Ascomycota; c__Dothideomycetes; o__Pleosporales; f__Didymellaceae; g__Stagonosporopsis; s__Stagonosporopsis cucurbitacearum
435	0	0	0	0	0	0	0	0	0	0	0	0	0	0	0	0	0	0	0	0	0	0	0	0	0	0	17	0	0	d__Eukaryota; p__Ascomycota; c__Eurotiomycetes; o__Eurotiales; f__Aspergillaceae; g__Aspergillus; s__Aspergillus penicillioides
436	11	0	0	0	0	0	0	0	0	0	0	0	0	0	0	0	0	0	0	0	0	0	0	0	0	0	0	0	0	d__Eukaryota; p__Mucoromycota; c__Mortierellomycetes; o__Mortierellales; f__Mortierellaceae; g__Mortierella; s__Mortierella sp. 02NH02
437	0	0	0	0	0	0	0	0	0	0	0	0	0	0	0	0	0	0	0	0	0	0	0	0	0	11	0	0	0	d__Eukaryota; p__Ascomycota; c__Sordariomycetes; o__Hypocreales; f__Nectriaceae; g__Fusarium; s__Fusarium solani
438	0	0	0	0	0	0	0	0	0	0	0	12	0	0	0	0	0	0	0	0	0	0	0	0	0	0	0	0	0	d__Eukaryota; p__Ascomycota; c__Eurotiomycetes; o__Chaetothyriales; f__Trichomeriaceae; g__Trichomerium; s__Trichomerium dioscoreae
439	0	9	0	0	0	0	0	0	0	0	0	0	0	0	0	6	0	0	0	0	0	0	0	0	0	0	0	0	0	d__Eukaryota; p__Ascomycota; c__Eurotiomycetes; o__Chaetothyriales; f__Herpotrichiellaceae; g__Cladophialophora; s__Cladophialophora sp. KO-groupO 2014
440	0	0	0	0	0	0	0	0	0	0	0	0	0	0	0	0	0	0	0	0	0	0	0	0	17	0	0	0	0	d__Eukaryota; p__Mucoromycota; c__Mortierellomycetes; o__Mortierellales; f__Mortierellaceae; g__Mortierella; s__Mortierella sp. D3Wa
441	0	0	0	0	0	0	0	0	0	0	0	0	0	1	8	0	0	0	0	0	0	0	0	0	0	0	0	0	0	d__Eukaryota; p__Ascomycota; c__Sordariomycetes; o__Hypocreales; f__Bionectriaceae; g__Clonostachys; s__Clonostachys sp.
442	0	0	0	7	0	0	0	0	0	0	0	0	0	0	3	0	0	0	0	0	0	0	0	0	0	0	0	0	0	Unclassified
443	0	0	0	0	0	0	0	0	0	0	0	0	15	0	0	0	0	0	0	0	0	0	0	0	0	0	0	0	0	d__Eukaryota; p__Ascomycota; c__Eurotiomycetes; o__Eurotiales; f__Aspergillaceae; g__Aspergillus; s__Aspergillus sp. F51
444	9	0	0	0	0	0	0	0	0	0	0	0	0	0	0	0	0	0	0	0	0	0	0	0	0	0	0	0	0	d__Eukaryota; p__Ascomycota; c__Dothideomycetes; o__Botryosphaeriales; f__Botryosphaeriaceae; g__Botryosphaeria; s__Botryosphaeria dothidea
445	0	0	0	0	0	0	0	0	0	0	0	2	10	0	0	0	0	0	0	0	0	0	0	0	0	0	0	0	0	d__Eukaryota; p__Ascomycota; c__norank; o__norank; f__norank; g__Acremonium; s__Acremonium sp. OUCMBI101070
446	0	0	0	0	0	0	13	0	0	0	0	0	0	0	0	0	0	0	0	0	0	0	0	0	0	0	0	0	0	d__Eukaryota; p__Basidiomycota; c__Tremellomycetes; o__Cystofilobasidiales; f__Cystofilobasidiaceae; g__Cystofilobasidium; s__Cystofilobasidium macerans
447	0	0	7	0	0	0	0	0	0	0	0	0	0	0	0	0	0	6	0	0	0	0	0	0	0	0	0	0	0	d__Eukaryota; p__Ascomycota; c__Sordariomycetes; o__Xylariales; f__Xylariaceae; g__Xylaria; s__Xylaria moelleroclavus
449	0	0	0	0	0	0	0	0	0	0	0	0	0	0	0	0	0	0	0	11	2	0	0	0	0	0	0	0	0	d__Eukaryota; p__Ascomycota; c__Sordariomycetes; o__Hypocreales; f__Nectriaceae; g__Cylindrocarpon; s__Cylindrocarpon sp.
450	0	0	7	5	0	0	0	0	0	0	0	0	0	0	0	0	0	0	0	0	0	0	0	0	0	0	0	0	0	d__Eukaryota; p__Ascomycota; c__Dothideomycetes; o__Capnodiales; f__Mycosphaerellaceae; g__Mycosphaerella; s__Mycosphaerella sp. 3 ICMP 18830
451	0	11	0	0	0	0	0	0	0	0	0	0	0	0	0	0	0	0	0	0	0	0	0	0	0	0	0	0	0	d__Eukaryota; p__Ascomycota; c__Dothideomycetes; o__Pleosporales; f__Sporormiaceae; g__Preussia; s__Preussia similis
453	0	0	0	0	15	0	0	0	0	0	0	0	0	0	0	0	0	0	0	0	0	0	0	0	0	0	0	0	0	d__Eukaryota; p__Basidiomycota; c__Agaricomycetes; o__Cantharellales; f__Ceratobasidiaceae; g__Rhizoctonia; s__Rhizoctonia solani
454	0	0	0	0	0	0	0	8	0	0	0	0	0	0	0	0	0	0	0	0	0	0	0	0	0	0	0	0	0	d__Eukaryota; p__Ascomycota; c__Eurotiomycetes; o__Phaeomoniellales; f__Phaeomoniellaceae; g__Phaeomoniella; s__Phaeomoniella pinifoliorum
455	0	0	0	0	0	0	0	0	0	0	0	0	0	0	0	0	0	0	0	0	0	0	0	0	0	0	0	0	15	d__Eukaryota; p__Ascomycota; c__Eurotiomycetes; o__Chaetothyriales; f__Herpotrichiellaceae; g__Phialophora; s__Phialophora sp. BMP2884
456	8	0	0	0	0	0	0	0	0	0	0	0	0	0	0	0	0	0	0	0	0	0	0	0	0	0	0	0	0	d__Eukaryota; p__Ascomycota; c__Sordariomycetes; o__Microascales; f__norank; g__Graphium; s__Graphium euwallaceae
458	8	0	0	0	0	0	0	0	0	0	1	0	0	0	0	0	0	0	0	0	0	0	0	0	0	0	0	0	0	d__Eukaryota; p__Ascomycota; c__Eurotiomycetes; o__Eurotiales; f__Aspergillaceae; g__Penicillium; s__Penicillium brevicompactum
459	0	0	0	0	0	0	0	0	0	0	0	0	0	0	0	0	0	0	0	0	0	0	0	0	0	0	0	0	15	d__Eukaryota; p__Mucoromycota; c__Mortierellomycetes; o__Mortierellales; f__Mortierellaceae; g__Mortierella; s__Mortierella sp. D3Wa
460	0	0	0	12	0	0	0	0	0	0	0	0	0	0	0	0	0	0	0	0	0	0	0	0	0	0	0	0	0	d__Eukaryota; p__Ascomycota; c__Eurotiomycetes; o__Chaetothyriales; f__Herpotrichiellaceae; g__Cladophialophora; s__Cladophialophora sp. R3-1-NN-2016
463	0	0	0	0	0	0	0	0	0	0	0	0	0	0	10	0	0	0	0	0	0	0	0	0	0	0	0	0	0	d__Eukaryota; p__Ascomycota; c__Dothideomycetes; o__Capnodiales; f__Cladosporiaceae; g__Cladosporium; s__Cladosporium sp.
464	11	0	0	0	0	0	0	0	0	0	0	0	0	0	0	0	0	0	0	0	0	0	0	0	0	0	0	0	0	d__Eukaryota; p__Ascomycota; c__Sordariomycetes; o__Diaporthales; f__Melanconiellaceae; g__Melanconiella; s__Melanconiella elegans
465	0	0	0	0	0	0	0	0	0	0	0	0	0	0	0	0	0	0	0	13	0	0	0	0	0	0	0	0	0	d__Eukaryota; p__Ascomycota; c__Eurotiomycetes; o__Chaetothyriales; f__Trichomeriaceae; g__Bradymyces; s__Bradymyces sp. LS-2015a
466	0	0	0	0	0	0	0	5	0	6	0	0	0	0	0	0	0	0	0	0	0	0	0	0	0	0	0	0	0	d__Eukaryota; p__Ascomycota; c__Eurotiomycetes; o__Eurotiales; f__Aspergillaceae; g__Aspergillus; s__Aspergillus sp. F55
467	0	0	0	0	0	0	0	8	0	0	0	0	0	0	0	0	0	0	0	0	0	0	0	0	0	0	0	0	0	d__Eukaryota; p__Ascomycota; c__Dothideomycetes; o__Pleosporales; f__Torulaceae; g__Torula; s__Torula herbarum
468	0	0	0	0	0	0	0	0	0	0	0	0	0	8	0	0	0	3	0	0	0	0	0	0	0	0	0	0	0	d__Eukaryota; p__Ascomycota; c__norank; o__norank; f__norank; g__Acremonium; s__Acremonium sp. (in: Ascomycota)
469	0	0	0	8	0	0	0	0	0	0	0	0	0	0	0	0	0	0	0	0	0	0	0	0	0	0	0	0	0	d__Eukaryota; p__Ascomycota; c__Sordariomycetes; o__Hypocreales; f__Hypocreaceae; g__Trichoderma; s__Trichoderma sp.
470	0	0	0	0	0	0	0	0	0	0	0	0	0	0	0	0	0	0	0	0	0	0	0	0	0	0	0	0	13	d__Eukaryota; p__Ascomycota; c__Dothideomycetes; o__Capnodiales; f__Cladosporiaceae; g__Cladosporium; s__Cladosporium perangustum
472	0	0	0	0	0	0	0	0	0	0	0	0	0	0	0	0	8	0	0	0	0	0	0	0	0	0	0	0	0	d__Eukaryota; p__Ascomycota; c__Dothideomycetes; o__Pleosporales; f__Phaeosphaeriaceae; g__Paraphoma; s__Paraphoma dioscoreae
473	0	0	0	0	5	0	0	0	0	0	0	0	0	0	0	0	0	0	0	0	0	0	0	0	0	0	0	0	0	d__Eukaryota; p__Basidiomycota; c__Tremellomycetes; o__Cystofilobasidiales; f__Cystofilobasidiaceae; g__Cystofilobasidium; s__Cystofilobasidium macerans
474	0	0	0	0	0	0	0	0	0	0	10	0	0	0	0	0	0	0	0	0	0	0	0	0	0	0	0	0	0	d__Eukaryota; p__Ascomycota; c__Lecanoromycetes; o__Umbilicariales; f__Umbilicariaceae; g__Umbilicaria; s__Umbilicaria crustulosa
475	0	0	0	4	0	0	0	0	0	0	0	0	0	0	0	0	0	0	3	0	0	0	0	0	0	0	0	0	0	d__Eukaryota; p__Basidiomycota; c__Agaricomycetes; o__Thelephorales; f__Thelephoraceae; g__Tomentella; s__Tomentella cinerascens
476	0	0	0	0	0	0	0	0	0	0	0	0	0	0	0	0	0	0	0	0	0	11	0	0	0	0	0	0	0	d__Eukaryota; p__Ascomycota; c__Eurotiomycetes; o__Chaetothyriales; f__Trichomeriaceae; g__Knufia; s__Knufia sp.
477	0	0	0	0	8	0	0	0	0	0	0	0	0	0	0	0	0	0	0	0	0	0	0	0	0	0	0	0	0	d__Eukaryota; p__Ascomycota; c__Eurotiomycetes; o__Eurotiales; f__Aspergillaceae; g__Penicillium; s__Penicillium nothofagi
478	10	0	0	0	0	0	0	0	0	0	0	0	0	0	0	0	0	0	0	0	0	0	0	0	0	0	0	0	0	d__Eukaryota; p__Ascomycota; c__Eurotiomycetes; o__Chaetothyriales; f__Herpotrichiellaceae; g__Exophiala; s__Exophiala sp. CPC 12171
480	4	0	0	0	0	0	0	0	0	0	0	0	0	0	4	0	0	0	0	0	0	0	0	0	0	0	0	0	0	d__Eukaryota; p__Ascomycota; c__Dothideomycetes; o__Pleosporales; f__Pleosporaceae; g__Curvularia; s__Curvularia hawaiiensis
481	0	0	0	0	0	11	0	0	0	0	0	0	0	0	0	0	0	0	0	0	0	0	0	0	0	0	0	0	0	d__Eukaryota; p__Ascomycota; c__Dothideomycetes; o__Pleosporales; f__Dictyosporiaceae; g__Pseudocoleophoma; s__Pseudocoleophoma polygonicola
483	0	0	0	0	0	0	0	0	0	0	0	0	0	0	0	0	0	7	0	0	0	0	0	0	0	0	0	0	0	d__Eukaryota; p__Ascomycota; c__Eurotiomycetes; o__Phaeomoniellales; f__Phaeomoniellaceae; g__Phaeomoniella; s__Phaeomoniella pinifoliorum
484	0	0	0	0	0	0	0	0	0	0	0	0	0	0	0	0	0	0	0	11	0	0	0	0	0	0	0	0	0	d__Eukaryota; p__Ascomycota; c__Eurotiomycetes; o__Eurotiales; f__Aspergillaceae; g__Penicillium; s__Penicillium chrzaszczii
485	0	0	0	0	0	11	0	0	0	0	0	0	0	0	0	0	0	0	0	0	0	0	0	0	0	0	0	0	0	d__Eukaryota; p__Ascomycota; c__Sordariomycetes; o__Microascales; f__Microascaceae; g__Lophotrichus; s__Lophotrichus sp. 1 RJ2014
489	0	0	0	0	5	0	0	0	0	0	0	0	0	0	0	0	0	0	0	4	0	0	0	0	0	0	0	0	0	d__Eukaryota; p__Ascomycota; c__Orbiliomycetes; o__Orbiliales; f__Orbiliaceae; g__Arthrobotrys; s__Arthrobotrys thaumasia
491	0	0	0	0	0	0	0	0	11	0	0	0	0	0	0	0	0	0	0	0	0	0	0	0	0	0	0	0	0	d__Eukaryota; p__Basidiomycota; c__Agaricostilbomycetes; o__Agaricostilbales; f__Kondoaceae; g__Kondoa; s__Kondoa sorbi
492	0	6	0	0	0	0	0	0	0	0	0	0	0	0	0	3	0	0	0	0	0	0	0	0	0	0	0	0	0	d__Eukaryota; p__Basidiomycota; c__Tremellomycetes; o__Tremellales; f__Cryptococcaceae; g__Kwoniella; s__Kwoniella bestiolae
493	0	0	0	0	0	0	0	0	0	0	0	0	0	0	0	0	0	0	0	0	0	0	0	0	0	0	0	10	0	d__Eukaryota; p__Ascomycota; c__Sordariomycetes; o__Hypocreales; f__Nectriaceae; g__Fusarium; s__Fusarium sp.
494	0	0	0	0	0	0	0	0	0	0	0	0	0	0	0	0	0	0	0	0	0	0	0	0	0	0	0	0	12	d__Eukaryota; p__Ascomycota; c__Archaeorhizomycetes; o__Archaeorhizomycetales; f__Archaeorhizomycetaceae; g__Archaeorhizomyces; s__Archaeorhizomyces finlayi
496	0	0	0	0	0	5	0	0	0	1	0	0	0	0	0	0	0	0	0	0	0	0	0	0	0	0	0	0	0	d__Eukaryota; p__Basidiomycota; c__Tremellomycetes; o__Tremellales; f__Bulleribasidiaceae; g__Hannaella; s__Hannaella luteola
497	0	4	0	0	0	2	0	0	0	0	0	0	0	0	0	0	0	0	0	0	0	0	0	0	0	0	0	0	0	d__Eukaryota; p__Ascomycota; c__Lecanoromycetes; o__Umbilicariales; f__Umbilicariaceae; g__Umbilicaria; s__Umbilicaria ruebeliana
498	0	0	0	0	0	0	0	0	0	0	0	0	0	0	0	6	0	5	0	0	0	0	0	0	0	0	0	0	0	Unclassified
499	0	0	0	0	0	0	0	0	0	0	0	0	0	0	0	0	0	0	0	0	0	0	0	0	0	0	11	0	0	d__Eukaryota; p__Ascomycota; c__Eurotiomycetes; o__Eurotiales; f__Aspergillaceae; g__Aspergillus; s__Aspergillus proliferans
500	0	0	0	0	9	0	0	0	0	0	0	0	0	0	0	0	0	0	0	0	0	0	0	0	0	0	0	0	0	d__Eukaryota; p__Basidiomycota; c__Tremellomycetes; o__Tremellales; f__Bulleribasidiaceae; g__Vishniacozyma; s__Vishniacozyma victoriae
501	0	0	0	0	0	0	0	0	0	0	0	0	0	0	0	0	0	0	0	0	0	0	0	11	0	0	0	0	0	d__Eukaryota; p__Ascomycota; c__Dothideomycetes; o__Capnodiales; f__Cladosporiaceae; g__Cladosporium; s__Cladosporium sp.
502	0	0	0	0	0	0	0	0	0	0	0	0	0	0	0	0	0	5	0	0	0	0	0	0	0	0	0	0	0	d__Eukaryota; p__Ascomycota; c__Dothideomycetes; o__Pleosporales; f__Cucurbitariaceae; g__Neocucurbitaria; s__Neocucurbitaria unguis-hominis
503	0	0	4	0	0	0	0	0	0	0	0	0	4	0	0	0	0	0	0	0	0	0	0	0	0	0	0	0	0	d__Eukaryota; p__Ascomycota; c__Sordariomycetes; o__Glomerellales; f__Plectosphaerellaceae; g__Plectosphaerella; s__Plectosphaerella cucumerina
504	0	0	0	0	0	0	0	0	0	0	0	0	0	0	0	0	0	0	0	0	0	0	0	0	0	0	10	0	0	d__Eukaryota; p__Ascomycota; c__Sordariomycetes; o__Hypocreales; f__Nectriaceae; g__Fusarium; s__Fusarium fujikuroi
505	0	0	0	0	0	0	0	0	0	0	0	0	0	0	0	0	0	0	0	0	0	0	0	0	0	0	0	9	0	d__Eukaryota; p__Ascomycota; c__Sordariomycetes; o__Sordariales; f__Chaetomiaceae; g__Chaetomium; s__Chaetomium grande
506	8	0	0	0	0	0	0	0	0	0	0	0	0	0	0	0	0	0	0	0	0	0	0	0	0	0	0	0	0	d__Eukaryota; p__Ascomycota; c__Pezizomycetes; o__Pezizales; f__Pezizaceae; g__Delastria; s__Delastria sp. AH39200
507	0	0	0	0	7	0	0	0	0	0	0	0	0	0	0	0	0	0	0	0	0	0	0	0	0	0	0	0	0	d__Eukaryota; p__Ascomycota; c__Sordariomycetes; o__Togniniales; f__Togniniaceae; g__Phaeoacremonium; s__Phaeoacremonium fraxinopennsylvanicum
508	0	0	0	0	5	0	0	0	0	0	0	0	0	0	0	0	0	0	0	0	0	0	0	0	0	0	0	0	0	d__Eukaryota; p__Ascomycota; c__Sordariomycetes; o__Hypocreales; f__Nectriaceae; g__Fusicolla; s__Fusicolla ossicola
509	0	0	0	0	0	0	0	0	0	0	0	0	0	0	0	0	0	0	0	0	0	0	0	11	0	0	0	0	0	d__Eukaryota; p__Ascomycota; c__Sordariomycetes; o__Hypocreales; f__Nectriaceae; g__Fusarium; s__Fusarium pseudograminearum
511	0	0	0	0	0	0	0	0	0	0	0	0	0	7	0	0	0	0	0	0	0	0	0	0	0	0	0	0	0	d__Eukaryota; p__Ascomycota; c__Dothideomycetes; o__Capnodiales; f__Cladosporiaceae; g__Cladosporium; s__Cladosporium halotolerans
512	0	0	0	0	0	0	0	0	0	0	0	0	0	0	0	0	0	0	0	0	0	0	0	0	0	0	0	0	11	d__Eukaryota; p__Ascomycota; c__Sordariomycetes; o__Hypocreales; f__norank; g__Acremonium; s__Acremonium pteridii
513	0	0	0	0	0	0	0	0	0	0	0	0	0	0	0	0	0	0	0	0	0	0	0	0	10	0	0	0	0	d__Eukaryota; p__Ascomycota; c__Dothideomycetes; o__Pleosporales; f__Phaeosphaeriaceae; g__Paraphoma; s__Paraphoma dioscoreae
516	0	0	0	0	0	0	0	0	0	0	0	0	0	0	0	0	0	0	0	0	0	8	0	0	0	0	0	0	0	d__Eukaryota; p__Ascomycota; c__Archaeorhizomycetes; o__Archaeorhizomycetales; f__Archaeorhizomycetaceae; g__Archaeorhizomyces; s__Archaeorhizomyces finlayi
517	0	0	0	0	0	2	0	0	0	0	0	0	0	0	0	0	0	3	0	0	0	0	0	0	0	0	0	0	0	d__Eukaryota; p__Ascomycota; c__Dothideomycetes; o__Dothideales; f__Dothideaceae; g__Dothidea; s__Dothidea insculpta
518	0	0	0	0	0	0	0	0	0	0	0	0	0	0	0	0	0	0	0	4	0	5	0	0	0	0	0	0	0	d__Eukaryota; p__Ascomycota; c__Sordariomycetes; o__Hypocreales; f__Nectriaceae; g__Fusarium; s__Fusarium solani
519	0	0	0	3	0	0	0	0	0	0	0	0	0	0	0	0	0	0	4	0	0	0	0	0	0	0	0	0	0	d__Eukaryota; p__Ascomycota; c__Sordariomycetes; o__Chaetosphaeriales; f__Chaetosphaeriaceae; g__Chloridium; s__Chloridium virescens
520	0	0	0	0	0	0	0	0	0	0	0	0	0	0	0	0	5	0	0	0	0	0	0	0	0	0	0	0	0	d__Eukaryota; p__Ascomycota; c__Sordariomycetes; o__Hypocreales; f__Bionectriaceae; g__Geosmithia; s__Geosmithia sp. 21 NL-2014
521	0	0	0	0	0	0	0	0	0	9	0	0	0	0	0	0	0	0	0	0	0	0	0	0	0	0	0	0	0	d__Eukaryota; p__Ascomycota; c__Dothideomycetes; o__Myriangiales; f__Elsinoaceae; g__Elsinoe; s__Elsinoe leucopogonis
522	0	0	0	0	0	0	0	0	0	0	0	0	0	0	0	0	0	0	0	0	0	0	0	0	0	0	0	0	10	d__Eukaryota; p__Ascomycota; c__Dothideomycetes; o__Pleosporales; f__Sporormiaceae; g__Preussia; s__Preussia sp. JJP-2009a
524	0	0	0	0	0	0	0	0	0	0	0	0	0	0	0	0	6	0	0	0	0	0	0	0	0	0	0	0	0	d__Eukaryota; p__Ascomycota; c__Eurotiomycetes; o__Phaeomoniellales; f__Phaeomoniellaceae; g__Phaeomoniella; s__Phaeomoniella sp. 1 ICMP 18935
525	0	0	0	0	4	0	0	0	0	0	0	0	0	0	0	0	0	0	0	3	0	0	0	0	0	0	0	0	0	d__Eukaryota; p__Ascomycota; c__Dothideomycetes; o__norank; f__Gloniaceae; g__Cenococcum; s__uncultured Cenococcum
526	0	0	0	0	0	0	0	0	0	8	0	0	0	0	0	0	0	0	0	0	0	0	0	0	0	0	0	0	0	d__Eukaryota; p__Ascomycota; c__Eurotiomycetes; o__Eurotiales; f__Aspergillaceae; g__Aspergillus; s__Aspergillus sp.
527	0	0	0	0	0	0	0	0	0	0	0	0	0	0	0	0	0	0	0	8	0	0	0	0	0	0	0	0	0	d__Eukaryota; p__Ascomycota; c__Sordariomycetes; o__Hypocreales; f__Bionectriaceae; g__Clonostachys; s__Clonostachys sp. OTU004 AN-2016
528	0	0	0	0	0	0	0	0	0	0	0	0	0	0	0	0	0	0	0	0	3	0	0	0	0	0	0	0	0	d__Eukaryota; p__Ascomycota; c__Sordariomycetes; o__Hypocreales; f__Nectriaceae; g__Fusarium; s__Fusarium sp. BDS-2017a
529	0	0	0	0	0	0	0	0	0	10	0	0	0	0	0	0	0	0	0	0	0	0	0	0	0	0	0	0	0	d__Eukaryota; p__Ascomycota; c__Dothideomycetes; o__Pleosporales; f__Phaeosphaeriaceae; g__Paraphoma; s__Paraphoma dioscoreae
530	0	0	0	5	0	0	0	0	0	0	0	0	0	0	0	0	0	0	0	0	0	0	0	0	0	0	0	0	0	d__Eukaryota; p__Mucoromycota; c__Mortierellomycetes; o__Mortierellales; f__Mortierellaceae; g__Mortierella; s__Mortierella alpina
531	0	0	0	0	0	0	0	0	0	0	0	0	0	0	0	0	5	0	0	0	0	0	0	0	0	0	0	0	0	d__Eukaryota; p__Ascomycota; c__Eurotiomycetes; o__Eurotiales; f__Aspergillaceae; g__Penicillium; s__Penicillium terrigenum
532	0	0	0	0	0	0	0	0	0	0	0	0	0	0	0	0	0	0	0	0	0	8	0	0	0	0	0	0	0	d__Eukaryota; p__Mucoromycota; c__Mortierellomycetes; o__Mortierellales; f__Mortierellaceae; g__Mortierella; s__Mortierella gamsii
533	0	0	0	0	0	0	7	0	0	0	0	0	0	0	0	0	0	0	0	0	0	0	0	0	0	0	0	0	0	d__Eukaryota; p__Ascomycota; c__Leotiomycetes; o__Helotiales; f__Helotiaceae; g__Articulospora; s__Articulospora proliferata
534	7	0	0	0	0	0	0	0	0	0	0	0	0	0	0	0	0	0	0	0	0	0	0	0	0	0	0	0	0	d__Eukaryota; p__Mucoromycota; c__Mortierellomycetes; o__Mortierellales; f__Mortierellaceae; g__Mortierella; s__Mortierella sp. 02NH02
535	0	0	0	0	0	0	0	0	0	0	0	0	0	0	0	0	0	7	0	0	0	0	0	0	0	0	0	0	0	d__Eukaryota; p__Basidiomycota; c__Agaricomycetes; o__Sebacinales; f__Sebacinaceae; g__Sebacina; s__Sebacina dimitica
536	0	0	0	0	0	0	0	0	0	0	0	0	0	0	0	0	0	0	0	0	0	0	0	0	0	0	0	0	10	d__Eukaryota; p__Basidiomycota; c__Agaricomycetes; o__Polyporales; f__Polyporaceae; g__Ganoderma; s__Ganoderma gibbosum
537	0	0	0	0	0	0	0	0	0	0	0	0	0	0	0	0	0	0	0	0	0	0	0	8	0	0	0	0	0	d__Eukaryota; p__Ascomycota; c__Eurotiomycetes; o__Eurotiales; f__Aspergillaceae; g__Penicillium; s__Penicillium sp.
538	0	0	0	0	0	0	7	0	0	0	0	0	0	0	0	0	0	0	0	0	0	0	0	0	0	0	0	0	0	d__Eukaryota; p__Ascomycota; c__Dothideomycetes; o__Pleosporales; f__Didymellaceae; g__Didymella; s__Didymella hellebori
539	0	0	0	0	0	8	0	0	0	0	0	0	0	0	0	0	0	0	0	0	0	0	0	0	0	0	0	0	0	Unclassified
540	0	0	0	0	0	0	0	0	0	8	0	0	0	0	0	0	0	0	0	0	0	0	0	0	0	0	0	0	0	d__Eukaryota; p__Ascomycota; c__Sordariomycetes; o__Glomerellales; f__Plectosphaerellaceae; g__Gibellulopsis; s__Gibellulopsis nigrescens
541	0	0	0	0	6	0	0	0	0	0	0	0	0	0	0	0	0	0	0	0	0	0	0	0	0	0	0	0	0	d__Eukaryota; p__Ascomycota; c__Dothideomycetes; o__Pleosporales; f__Didymellaceae; g__Phoma; s__Phoma sp. G358
542	0	0	0	0	0	0	0	0	0	0	0	0	0	0	8	0	0	0	0	0	0	0	0	0	0	0	0	0	0	d__Eukaryota; p__Ascomycota; c__Dothideomycetes; o__Capnodiales; f__Teratosphaeriaceae; g__Capnobotryella; s__Capnobotryella sp. MA 4659
543	0	0	0	0	0	0	0	0	0	5	0	0	0	0	0	0	0	0	0	0	0	0	0	0	0	0	0	0	0	d__Eukaryota; p__Ascomycota; c__Eurotiomycetes; o__Chaetothyriales; f__norank; g__Sarcinomyces; s__Sarcinomyces sp. 1313A
545	0	0	0	0	0	1	0	0	0	0	0	0	0	0	0	0	0	0	0	0	0	0	0	0	0	0	0	0	0	d__Eukaryota; p__Ascomycota; c__Sordariomycetes; o__Hypocreales; f__Nectriaceae; g__Cylindrocarpon; s__Cylindrocarpon sp.
546	0	0	0	0	6	0	0	0	0	0	0	0	0	0	0	0	0	0	0	0	0	0	0	0	0	0	0	0	0	d__Eukaryota; p__Mucoromycota; c__Mortierellomycetes; o__Mortierellales; f__Mortierellaceae; g__Mortierella; s__Mortierella sp. S-24
549	0	0	0	0	0	5	0	0	0	0	0	0	0	0	0	0	0	0	0	0	0	0	0	0	0	0	0	0	0	d__Eukaryota; p__Ascomycota; c__Dothideomycetes; o__Dothideales; f__Zalariaceae; g__Zalaria; s__Zalaria obscura
550	0	0	0	0	0	0	6	0	0	0	0	0	0	0	0	0	0	0	0	0	0	0	0	0	0	0	0	0	0	d__Eukaryota; p__Ascomycota; c__Dothideomycetes; o__Pleosporales; f__Coniothyriaceae; g__Coniothyrium; s__Coniothyrium cereale
551	0	0	0	0	7	0	0	0	0	0	0	0	0	0	0	0	0	0	0	0	0	0	0	0	0	0	0	0	0	d__Eukaryota; p__Ascomycota; c__Eurotiomycetes; o__Eurotiales; f__Aspergillaceae; g__Penicillium; s__Penicillium aff. ubiquetum
552	0	0	0	0	0	8	0	0	0	0	0	0	0	0	0	0	0	0	0	0	0	0	0	0	0	0	0	0	0	d__Eukaryota; p__Mucoromycota; c__Mortierellomycetes; o__Mortierellales; f__Mortierellaceae; g__Mortierella; s__Mortierella sp. 09CT01
554	0	1	0	3	0	0	0	0	0	0	0	0	0	0	0	0	0	0	0	0	0	0	0	0	0	0	0	0	0	d__Eukaryota; p__Ascomycota; c__Eurotiomycetes; o__Eurotiales; f__Trichocomaceae; g__Talaromyces; s__Talaromyces purpureogenus
556	0	0	0	0	0	5	0	0	0	0	0	0	0	0	0	0	0	0	0	0	0	0	0	0	0	0	0	0	0	d__Eukaryota; p__Basidiomycota; c__Agaricomycetes; o__Agaricales; f__Psathyrellaceae; g__Coprinopsis; s__Coprinopsis atramentaria
557	0	0	0	0	0	0	0	4	0	0	0	0	0	0	0	0	0	0	0	0	0	0	0	0	0	0	0	0	0	d__Eukaryota; p__Basidiomycota; c__Cystobasidiomycetes; o__norank; f__Symmetrosporaceae; g__Symmetrospora; s__Symmetrospora symmetrica
558	0	0	0	0	6	0	0	0	0	0	0	0	0	0	0	0	0	0	0	0	0	0	0	0	0	0	0	0	0	d__Eukaryota; p__Ascomycota; c__Sordariomycetes; o__Chaetosphaeriales; f__Chaetosphaeriaceae; g__Thozetella; s__Thozetella sp. N65
559	0	0	0	0	0	0	3	0	0	0	0	0	0	0	0	0	3	0	0	0	0	0	0	0	0	0	0	0	0	d__Eukaryota; p__Basidiomycota; c__Agaricostilbomycetes; o__Agaricostilbales; f__Kondoaceae; g__Kondoa; s__Kondoa sorbi
560	0	0	0	0	6	0	0	0	0	0	0	0	0	0	0	0	0	0	0	0	0	0	0	0	0	0	0	0	0	d__Eukaryota; p__Mucoromycota; c__Mortierellomycetes; o__Mortierellales; f__Mortierellaceae; g__Mortierella; s__Mortierella gamsii
561	0	0	0	0	0	0	5	0	0	0	0	0	0	0	0	0	0	0	0	0	0	0	0	0	0	0	0	0	0	d__Eukaryota; p__Ascomycota; c__Sordariomycetes; o__Glomerellales; f__Plectosphaerellaceae; g__Lectera; s__Lectera colletotrichoides
562	0	0	0	0	0	5	0	0	0	0	0	0	0	0	0	0	0	0	0	0	0	0	0	0	0	0	0	0	0	d__Eukaryota; p__Ascomycota; c__Leotiomycetes; o__Helotiales; f__Helotiaceae; g__Claussenomyces; s__Claussenomyces sp. PDD 55517
563	0	0	0	0	0	0	0	0	4	0	0	0	0	0	0	0	0	0	0	0	0	0	0	0	0	0	0	0	0	d__Eukaryota; p__Ascomycota; c__Taphrinomycetes; o__Taphrinales; f__Taphrinaceae; g__Taphrina; s__Taphrina sp.
565	0	0	0	0	0	0	0	0	0	0	0	6	0	0	0	0	0	0	0	0	0	0	0	0	0	0	0	0	0	d__Eukaryota; p__Ascomycota; c__Dothideomycetes; o__norank; f__norank; g__Peltaster; s__Peltaster sp. (in: Dothideomycetes)
566	0	0	0	3	0	0	0	0	0	0	0	0	0	0	0	0	0	0	0	0	0	0	0	0	0	0	0	0	0	d__Eukaryota; p__Ascomycota; c__Eurotiomycetes; o__Eurotiales; f__Trichocomaceae; g__Talaromyces; s__Talaromyces subinflatus
567	0	0	0	0	0	0	0	0	0	0	0	0	0	0	0	0	0	0	0	0	0	0	0	0	8	0	0	0	0	d__Eukaryota; p__Ascomycota; c__Sordariomycetes; o__Hypocreales; f__norank; g__Acremonium; s__Acremonium charticola
568	0	0	0	0	5	0	0	0	0	0	0	0	0	0	0	0	0	0	0	0	0	0	0	0	0	0	0	0	0	d__Eukaryota; p__Ascomycota; c__norank; o__norank; f__norank; g__Tetracladium; s__Tetracladium sp.
569	0	0	0	0	0	0	0	0	0	0	0	0	0	0	0	0	0	0	0	0	0	0	0	0	0	0	8	0	0	d__Eukaryota; p__Mucoromycota; c__Mortierellomycetes; o__Mortierellales; f__Mortierellaceae; g__Mortierella; s__Mortierella sp.
571	0	0	0	0	5	0	0	0	0	0	0	0	0	0	0	0	0	0	0	0	0	0	0	0	0	0	0	0	0	d__Eukaryota; p__Ascomycota; c__Sordariomycetes; o__Hypocreales; f__Nectriaceae; g__Nectria; s__Nectria pseudotrichia
572	0	0	0	0	0	0	0	0	0	0	0	0	0	0	0	0	0	0	0	0	0	0	0	0	7	0	0	0	0	d__Eukaryota; p__Ascomycota; c__Sordariomycetes; o__Hypocreales; f__Hypocreaceae; g__Trichoderma; s__Trichoderma harzianum
573	0	3	0	0	0	0	0	0	0	0	0	0	0	0	0	0	0	0	0	3	0	0	0	0	0	0	0	0	0	d__Eukaryota; p__Ascomycota; c__Leotiomycetes; o__norank; f__Myxotrichaceae; g__Oidiodendron; s__Oidiodendron sp. 1 RB-2011
574	0	0	0	0	0	0	0	0	0	0	0	0	0	0	0	0	0	0	0	0	0	0	0	0	0	0	8	0	0	d__Eukaryota; p__Ascomycota; c__Dothideomycetes; o__Pleosporales; f__Phaeosphaeriaceae; g__Paraphoma; s__Paraphoma dioscoreae
575	0	0	5	0	0	0	0	0	0	0	0	0	0	0	0	0	0	0	0	0	0	0	0	0	0	0	0	0	0	d__Eukaryota; p__Ascomycota; c__Dothideomycetes; o__Pleosporales; f__Leptosphaeriaceae; g__Querciphoma; s__Querciphoma carteri
576	0	0	0	0	0	0	0	0	0	0	0	0	0	0	0	0	0	0	0	0	0	0	0	0	0	0	0	0	8	d__Eukaryota; p__Ascomycota; c__Dothideomycetes; o__Pleosporales; f__Sporormiaceae; g__Preussia; s__Preussia sp. 1 JAS-2013
578	0	0	0	0	0	0	0	0	0	0	0	0	0	0	0	0	0	0	0	0	0	0	0	7	0	0	0	0	0	d__Eukaryota; p__Ascomycota; c__Dothideomycetes; o__Pleosporales; f__Parapyrenochaetaceae; g__Parapyrenochaeta; s__Parapyrenochaeta acaciae
579	0	0	0	0	0	0	0	0	0	0	6	0	0	0	0	0	0	0	0	0	0	0	0	0	0	0	0	0	0	d__Eukaryota; p__Ascomycota; c__Eurotiomycetes; o__Chaetothyriales; f__Trichomeriaceae; g__Trichomerium; s__Trichomerium sp. LS-2015b
580	0	0	0	0	0	0	0	0	0	0	0	0	0	0	0	0	0	0	0	0	0	0	0	0	0	0	0	4	0	d__Eukaryota; p__Ascomycota; c__Eurotiomycetes; o__Chaetothyriales; f__Herpotrichiellaceae; g__Rhinocladiella; s__Rhinocladiella sp. TS-2016
583	0	0	0	0	0	0	0	0	0	0	0	0	5	0	0	2	0	0	0	0	0	0	0	0	0	0	0	0	0	Unclassified
584	0	0	0	0	0	0	0	0	0	0	0	0	0	6	0	0	0	0	0	0	0	0	0	0	0	0	0	0	0	d__Eukaryota; p__Ascomycota; c__Dothideomycetes; o__Pleosporales; f__Dictyosporiaceae; g__Pseudocoleophoma; s__Pseudocoleophoma polygonicola
585	0	0	0	0	0	0	0	0	0	0	0	0	0	0	0	0	0	0	0	4	0	0	0	0	0	0	0	0	0	d__Eukaryota; p__Ascomycota; c__Dothideomycetes; o__Pleosporales; f__Didymosphaeriaceae; g__Paracamarosporium; s__Paracamarosporium hawaiiense
586	0	0	0	7	0	0	0	0	0	0	0	0	0	0	0	0	0	0	0	0	0	0	0	0	0	0	0	0	0	d__Eukaryota; p__Ascomycota; c__Leotiomycetes; o__Thelebolales; f__Thelebolaceae; g__Thelebolus; s__Thelebolus globosus
587	0	0	0	0	0	0	0	0	0	0	0	0	0	0	0	0	0	0	0	6	0	0	0	0	0	0	0	0	0	d__Eukaryota; p__Ascomycota; c__Sordariomycetes; o__Hypocreales; f__Nectriaceae; g__Fusarium; s__Fusarium solani
589	0	0	0	0	0	0	0	0	0	6	0	0	0	0	0	0	0	0	0	0	0	0	0	0	0	0	0	0	0	d__Eukaryota; p__Ascomycota; c__Dothideomycetes; o__Capnodiales; f__Mycosphaerellaceae; g__Mycosphaerella; s__Mycosphaerella sp. PDD 105250
590	0	0	0	0	0	0	0	0	0	0	0	0	0	0	0	0	0	0	0	4	0	0	0	0	0	0	0	0	0	d__Eukaryota; p__Mucoromycota; c__Mortierellomycetes; o__Mortierellales; f__Mortierellaceae; g__Mortierella; s__Mortierella sp. TC60c
592	0	0	0	0	0	0	0	0	0	0	0	7	0	0	0	0	0	0	0	0	0	0	0	0	0	0	0	0	0	d__Eukaryota; p__Ascomycota; c__Dothideomycetes; o__Pleosporales; f__Didymellaceae; g__Phoma; s__Phoma herbarum
593	0	0	0	0	0	0	0	0	0	0	0	0	0	0	0	0	0	0	5	0	0	0	0	0	0	0	0	0	0	d__Eukaryota; p__Basidiomycota; c__Agaricomycetes; o__Agaricales; f__Schizophyllaceae; g__Schizophyllum; s__Schizophyllum commune
594	0	0	0	0	0	0	0	0	0	0	0	6	0	0	0	0	0	0	0	0	0	0	0	0	0	0	0	0	0	d__Eukaryota; p__Ascomycota; c__Dothideomycetes; o__Capnodiales; f__Cladosporiaceae; g__Cladosporium; s__Cladosporium aggregatocicatricatum
595	0	0	0	0	0	0	0	0	0	0	0	0	0	0	0	0	0	6	0	0	0	0	0	0	0	0	0	0	0	d__Eukaryota; p__Ascomycota; c__Eurotiomycetes; o__Eurotiales; f__Trichocomaceae; g__Talaromyces; s__Talaromyces purpureogenus
596	0	0	0	0	0	0	0	0	0	0	0	0	0	0	0	0	0	0	0	0	5	0	0	0	0	0	0	0	0	d__Eukaryota; p__Ascomycota; c__norank; o__norank; f__norank; g__Tetracladium; s__Tetracladium sp.
597	0	0	0	0	1	0	0	0	0	0	0	0	0	0	0	0	0	0	0	0	0	0	0	0	0	0	0	0	0	d__Eukaryota; p__Ascomycota; c__Sordariomycetes; o__Sordariales; f__Chaetomiaceae; g__Zopfiella; s__Zopfiella erostrata
598	0	0	0	0	0	0	0	5	0	0	0	0	0	0	0	0	0	0	0	0	0	0	0	0	0	0	0	0	0	d__Eukaryota; p__Basidiomycota; c__Agaricomycetes; o__Polyporales; f__Polyporaceae; g__Trametes; s__Trametes suaveolens
599	0	0	0	0	0	0	0	0	0	0	0	0	0	0	0	0	0	0	0	0	0	0	0	3	0	0	0	0	3	d__Eukaryota; p__Ascomycota; c__Sordariomycetes; o__Hypocreales; f__Nectriaceae; g__Fusarium; s__Fusarium sacchari
601	0	0	0	0	0	0	0	0	0	0	0	0	0	0	0	0	0	0	0	0	0	0	0	0	0	0	0	0	7	d__Eukaryota; p__Ascomycota; c__Eurotiomycetes; o__Onygenales; f__Onygenaceae; g__Auxarthron; s__Auxarthron sp.
602	0	0	0	0	0	3	0	0	0	0	0	0	0	0	0	0	0	0	0	0	0	0	0	0	0	0	0	0	0	d__Eukaryota; p__Ascomycota; c__norank; o__norank; f__norank; g__Hormiactis; s__Hormiactis candida
603	0	0	0	0	0	0	0	4	0	0	0	0	0	0	0	0	0	0	0	0	0	0	0	0	0	0	0	0	0	d__Eukaryota; p__Basidiomycota; c__Agaricomycetes; o__Agaricales; f__Agaricaceae; g__Tulostoma; s__Tulostoma simulans
605	0	0	0	0	0	0	0	0	0	0	0	0	0	0	0	0	0	0	0	0	0	0	4	0	0	0	0	0	0	d__Eukaryota; p__Basidiomycota; c__Pucciniomycetes; o__Septobasidiales; f__Septobasidiaceae; g__Septobasidium; s__Septobasidium sp. JBO-2010f
606	0	0	0	0	0	0	5	0	0	0	0	0	0	0	0	0	0	0	0	0	0	0	0	0	0	0	0	0	0	d__Eukaryota; p__Ascomycota; c__Sordariomycetes; o__Sordariales; f__norank; g__Madurella; s__Madurella fahalii
607	0	0	0	0	2	0	0	0	0	0	0	0	0	0	0	0	0	0	0	0	0	0	0	4	0	0	0	0	0	d__Eukaryota; p__Mucoromycota; c__Mortierellomycetes; o__Mortierellales; f__Mortierellaceae; g__Mortierella; s__Mortierella sp.
608	0	0	0	0	6	0	0	0	0	0	0	0	0	0	0	0	0	0	0	0	0	0	0	0	0	0	0	0	0	d__Eukaryota; p__Basidiomycota; c__Tremellomycetes; o__Tremellales; f__Bulleribasidiaceae; g__Dioszegia; s__Dioszegia hungarica
610	0	0	0	0	7	0	0	0	0	0	0	0	0	0	0	0	0	0	0	0	0	0	0	0	0	0	0	0	0	d__Eukaryota; p__Ascomycota; c__Sordariomycetes; o__Hypocreales; f__Stachybotryaceae; g__Myrothecium; s__Myrothecium sp. F129
611	0	0	0	0	0	0	0	0	2	0	0	0	0	0	0	0	0	0	0	0	0	0	0	0	0	0	0	0	0	d__Eukaryota; p__Ascomycota; c__Dothideomycetes; o__Pleosporales; f__Phaeosphaeriaceae; g__Setomelanomma; s__Setomelanomma holmii
612	0	0	0	0	0	0	6	0	0	0	0	0	0	0	0	0	0	0	0	0	0	0	0	0	0	0	0	0	0	d__Eukaryota; p__Ascomycota; c__Pezizomycetes; o__Pezizales; f__Ascobolaceae; g__Ascobolus; s__Ascobolus crenulatus
613	0	0	0	0	0	0	5	0	0	0	0	0	0	0	0	0	0	0	0	0	0	0	0	0	0	0	0	0	0	d__Eukaryota; p__Ascomycota; c__Dothideomycetes; o__Pleosporales; f__norank; g__Lignosphaeria; s__Lignosphaeria fusispora
614	0	0	0	0	0	0	0	0	0	0	2	0	2	0	0	0	0	0	0	0	0	0	0	0	0	0	0	0	0	d__Eukaryota; p__Ascomycota; c__Dothideomycetes; o__Capnodiales; f__Mycosphaerellaceae; g__Mycosphaerella; s__Mycosphaerella sp. PDD 105250
615	0	0	0	0	0	0	0	0	0	0	0	0	0	0	0	0	0	0	0	0	0	0	0	0	5	0	0	0	0	d__Eukaryota; p__Ascomycota; c__Sordariomycetes; o__Hypocreales; f__Nectriaceae; g__Fusarium; s__Fusarium sp.
616	0	0	0	0	0	0	0	0	0	0	0	0	0	0	0	0	0	0	0	0	0	0	0	0	7	0	0	0	0	d__Eukaryota; p__Ascomycota; c__Eurotiomycetes; o__Chaetothyriales; f__Cyphellophoraceae; g__Cyphellophora; s__Cyphellophora laciniata
617	0	2	0	0	0	0	0	0	0	0	0	0	0	0	0	0	0	0	0	3	0	0	0	0	0	0	0	0	0	Unclassified
619	0	0	0	0	0	0	0	0	0	0	0	0	0	0	0	0	0	0	0	5	0	0	0	0	0	0	0	0	0	d__Eukaryota; p__Basidiomycota; c__Agaricomycetes; o__Thelephorales; f__Thelephoraceae; g__Tomentella; s__Tomentella sp. T1306
620	0	0	0	0	6	0	0	0	0	0	0	0	0	0	0	0	0	0	0	0	0	0	0	0	0	0	0	0	0	d__Eukaryota; p__Ascomycota; c__Sordariomycetes; o__Sordariales; f__norank; g__Remersonia; s__Remersonia sp.
621	0	0	0	5	0	0	0	0	0	0	0	0	0	0	0	0	0	0	0	0	0	0	0	0	0	0	0	0	0	d__Eukaryota; p__Ascomycota; c__Sordariomycetes; o__Hypocreales; f__Ophiocordycipitaceae; g__Purpureocillium; s__Purpureocillium lilacinum
622	0	0	0	0	0	0	0	0	0	0	0	0	5	0	0	0	0	0	0	0	0	0	0	0	0	0	0	0	0	d__Eukaryota; p__Ascomycota; c__Eurotiomycetes; o__Eurotiales; f__Aspergillaceae; g__Aspergillus; s__Aspergillus proliferans
623	5	0	0	0	0	0	0	0	0	0	0	0	0	0	0	0	0	0	0	0	0	0	0	0	0	0	0	0	0	d__Eukaryota; p__Ascomycota; c__Dothideomycetes; o__Pleosporales; f__Neohendersoniaceae; g__Medicopsis; s__Medicopsis romeroi
625	0	0	0	0	0	0	0	0	0	0	0	0	0	0	0	0	0	6	0	0	0	0	0	0	0	0	0	0	0	Unclassified
626	0	0	0	0	0	0	0	0	0	0	0	0	0	0	0	0	0	0	0	0	0	0	0	0	0	4	0	0	0	d__Eukaryota; p__Ascomycota; c__Dothideomycetes; o__Capnodiales; f__Teratosphaeriaceae; g__Capnobotryella; s__Capnobotryella sp. 15a
627	4	0	0	0	0	1	0	0	0	0	0	0	0	0	0	0	0	0	0	0	0	0	0	0	0	0	0	0	0	Unclassified
629	0	0	0	0	0	0	0	0	0	0	0	0	0	0	0	0	0	0	0	0	0	0	0	0	0	5	0	0	0	d__Eukaryota; p__Ascomycota; c__Eurotiomycetes; o__Chaetothyriales; f__Cyphellophoraceae; g__Cyphellophora; s__Cyphellophora jingdongensis
630	0	0	0	0	0	0	0	0	0	0	0	0	0	0	0	0	0	0	5	0	0	0	0	0	0	0	0	0	0	d__Eukaryota; p__Ascomycota; c__Dothideomycetes; o__norank; f__norank; g__Septonema; s__Septonema fasciculare
631	0	0	0	0	0	0	0	0	0	0	0	0	0	0	0	5	0	0	0	0	0	0	0	0	0	0	0	0	0	d__Eukaryota; p__Ascomycota; c__Sordariomycetes; o__Hypocreales; f__Hypocreaceae; g__Trichoderma; s__Trichoderma harzianum
632	0	5	0	0	0	0	0	0	0	0	0	0	0	0	0	0	0	0	0	0	0	0	0	0	0	0	0	0	0	d__Eukaryota; p__Basidiomycota; c__Tremellomycetes; o__Tremellales; f__Bulleribasidiaceae; g__Hannaella; s__Hannaella oryzae
635	0	0	0	0	0	0	0	0	0	0	0	0	0	0	0	0	0	0	0	0	0	0	0	0	0	0	0	0	6	d__Eukaryota; p__Ascomycota; c__Eurotiomycetes; o__Onygenales; f__Gymnoascaceae; g__Leucothecium; s__Leucothecium emdenii
637	0	0	0	0	0	0	0	4	0	0	0	0	0	0	0	0	0	0	0	0	0	0	0	0	0	0	0	0	0	d__Eukaryota; p__Ascomycota; c__Sordariomycetes; o__Hypocreales; f__Hypocreaceae; g__Trichoderma; s__Trichoderma polysporum
638	0	0	0	0	0	0	0	0	0	0	0	0	0	0	0	0	0	0	0	0	0	0	0	0	0	0	6	0	0	d__Eukaryota; p__Ascomycota; c__Sordariomycetes; o__Hypocreales; f__Ophiocordycipitaceae; g__Purpureocillium; s__Purpureocillium lilacinum
639	0	5	0	0	0	0	0	0	0	0	0	0	0	0	0	0	0	0	0	0	0	0	0	0	0	0	0	0	0	d__Eukaryota; p__Ascomycota; c__Sordariomycetes; o__Xylariales; f__norank; g__Zygosporium; s__Zygosporium masonii
640	0	0	0	0	0	0	0	0	0	0	0	0	0	0	0	0	0	0	0	0	0	0	0	0	6	0	0	0	0	d__Eukaryota; p__Ascomycota; c__Dothideomycetes; o__Capnodiales; f__Teratosphaeriaceae; g__Capnobotryella; s__Capnobotryella sp. 15a
641	0	5	0	0	0	0	0	0	0	0	0	0	0	0	0	0	0	0	0	0	0	0	0	0	0	0	0	0	0	d__Eukaryota; p__Mucoromycota; c__Mortierellomycetes; o__Mortierellales; f__Mortierellaceae; g__Mortierella; s__Mortierella kuhlmanii
642	0	0	0	0	0	0	0	0	0	2	0	0	0	0	0	0	0	0	3	0	0	0	0	0	0	0	0	0	0	d__Eukaryota; p__Ascomycota; c__Dothideomycetes; o__Pleosporales; f__Phaeosphaeriaceae; g__Phaeosphaeria; s__Phaeosphaeria fuckelii
643	0	0	0	0	4	0	0	0	0	0	0	0	0	0	0	0	0	0	0	0	0	0	0	0	0	0	0	0	0	d__Eukaryota; p__Ascomycota; c__Sordariomycetes; o__Chaetosphaeriales; f__Chaetosphaeriaceae; g__Chloridium; s__Chloridium sp. TMS-2011
644	0	0	0	0	0	0	5	0	0	0	0	0	0	0	0	0	0	0	0	0	0	0	0	0	0	0	0	0	0	Unclassified
645	0	0	0	0	0	0	0	0	0	0	0	0	0	0	0	0	0	0	0	0	0	0	0	0	0	0	0	2	0	d__Eukaryota; p__Ascomycota; c__Sordariomycetes; o__Hypocreales; f__Cordycipitaceae; g__Beauveria; s__Beauveria bassiana
647	0	0	0	0	0	0	6	0	0	0	0	0	0	0	0	0	0	0	0	0	0	0	0	0	0	0	0	0	0	d__Eukaryota; p__Basidiomycota; c__Tremellomycetes; o__Tremellales; f__Rhynchogastremataceae; g__Papiliotrema; s__Papiliotrema pseudoalba
648	0	0	0	0	0	0	0	0	0	0	0	0	0	0	0	0	0	0	0	0	0	0	0	0	0	0	6	0	0	d__Eukaryota; p__Ascomycota; c__Eurotiomycetes; o__Chaetothyriales; f__Trichomeriaceae; g__Bradymyces; s__Bradymyces sp. LS-2015a
649	0	4	0	0	0	0	0	0	0	0	0	0	0	0	0	0	0	0	0	0	0	0	0	0	0	0	0	0	0	Unclassified
650	0	0	0	0	0	0	0	0	0	0	0	0	0	0	0	0	0	0	0	0	0	0	0	6	0	0	0	0	0	Unclassified
651	0	5	0	0	0	0	0	0	0	0	0	0	0	0	0	0	0	0	0	0	0	0	0	0	0	0	0	0	0	d__Eukaryota; p__Ascomycota; c__Eurotiomycetes; o__Chaetothyriales; f__Herpotrichiellaceae; g__Cladophialophora; s__Cladophialophora sp. KO-groupD 2014
652	0	0	0	0	0	0	0	0	0	0	0	0	0	0	0	0	0	0	0	4	0	0	0	0	0	0	0	0	0	d__Eukaryota; p__Ascomycota; c__Sordariomycetes; o__Hypocreales; f__norank; g__Acremonium; s__Acremonium sp. KUC21262
653	0	0	0	0	0	0	0	0	0	0	0	0	0	0	0	0	5	0	0	0	0	0	0	0	0	0	0	0	0	d__Eukaryota; p__Ascomycota; c__Sordariomycetes; o__Hypocreales; f__Cordycipitaceae; g__Simplicillium; s__Simplicillium sp. H41
654	0	0	0	0	4	0	0	0	0	0	0	0	0	0	0	0	0	0	0	0	0	0	0	0	0	0	0	0	0	d__Eukaryota; p__Ascomycota; c__Pezizomycetes; o__Pezizales; f__Ascobolaceae; g__Ascobolus; s__Ascobolus crenulatus
655	0	0	0	0	0	0	0	0	0	0	0	0	0	0	0	0	0	0	0	0	0	0	0	5	0	0	0	0	0	d__Eukaryota; p__Ascomycota; c__Dothideomycetes; o__Myriangiales; f__Elsinoaceae; g__Elsinoe; s__Elsinoe leucopogonis
656	0	0	0	0	0	0	0	0	0	0	0	0	0	0	0	0	0	4	0	0	0	0	0	0	0	0	0	0	0	d__Eukaryota; p__Ascomycota; c__Dothideomycetes; o__Pleosporales; f__Phaeosphaeriaceae; g__Setophoma; s__Setophoma vernoniae
657	0	0	0	0	0	0	0	0	0	0	0	0	0	0	0	0	0	0	0	0	0	0	0	0	4	0	0	0	0	d__Eukaryota; p__Ascomycota; c__Eurotiomycetes; o__Eurotiales; f__Aspergillaceae; g__Aspergillus; s__Aspergillus wentii
658	0	0	0	0	0	0	0	0	0	0	0	0	0	0	0	0	0	0	0	0	0	0	0	0	0	0	0	0	5	d__Eukaryota; p__Ascomycota; c__norank; o__norank; f__norank; g__Tetracladium; s__Tetracladium furcatum
659	0	0	0	0	4	0	0	0	0	0	0	0	0	0	0	0	0	0	0	0	0	0	0	0	0	0	0	0	0	d__Eukaryota; p__Ascomycota; c__Sordariomycetes; o__Hypocreales; f__Ophiocordycipitaceae; g__Ophiocordyceps; s__Ophiocordyceps sinensis
660	0	0	0	3	0	0	0	0	0	0	0	0	0	0	0	0	0	0	0	0	0	0	0	0	0	0	0	0	0	d__Eukaryota; p__Ascomycota; c__Eurotiomycetes; o__Chaetothyriales; f__Herpotrichiellaceae; g__Cladophialophora; s__Cladophialophora sp. X2-6.1-NN-2016
661	0	0	0	3	0	0	0	0	0	0	0	0	0	0	0	0	0	0	0	0	0	0	0	0	0	0	0	0	0	d__Eukaryota; p__Ascomycota; c__Sordariomycetes; o__Hypocreales; f__Ophiocordycipitaceae; g__Tolypocladium; s__Tolypocladium album
663	0	0	0	0	0	0	0	0	0	0	0	0	0	0	0	0	0	0	0	0	0	0	0	0	0	0	5	0	0	d__Eukaryota; p__Basidiomycota; c__Malasseziomycetes; o__Malasseziales; f__Malasseziaceae; g__Malassezia; s__Malassezia obtusa
664	0	0	0	0	0	0	0	0	0	0	0	0	0	0	0	0	0	0	0	0	0	0	0	0	0	0	5	0	0	d__Eukaryota; p__Ascomycota; c__Lecanoromycetes; o__Umbilicariales; f__Umbilicariaceae; g__Umbilicaria; s__Umbilicaria crustulosa
665	0	0	0	0	0	2	0	0	0	0	0	0	0	0	0	0	0	0	0	0	0	0	0	0	0	0	0	0	0	d__Eukaryota; p__Ascomycota; c__Sordariomycetes; o__Hypocreales; f__Nectriaceae; g__Nectria; s__Nectria balansae
667	0	0	0	0	0	2	0	0	0	0	0	0	0	0	0	0	0	0	0	0	0	0	0	0	0	0	0	0	0	d__Eukaryota; p__Ascomycota; c__Sordariomycetes; o__Glomerellales; f__Plectosphaerellaceae; g__Lectera; s__Lectera colletotrichoides
668	0	0	0	0	0	0	0	0	0	0	0	0	0	0	4	0	0	0	0	0	0	0	0	0	0	0	0	0	0	d__Eukaryota; p__Ascomycota; c__Dothideomycetes; o__Pleosporales; f__Pleosporaceae; g__Exserohilum; s__Exserohilum mcginnisii
669	0	0	0	0	3	0	0	0	0	0	0	0	0	0	0	0	0	0	0	0	0	0	0	0	0	0	0	0	0	Unclassified
670	0	0	0	0	0	0	0	0	0	0	0	0	0	0	0	3	0	0	0	0	0	0	0	0	0	0	0	0	0	d__Eukaryota; p__Ascomycota; c__Dothideomycetes; o__Pleosporales; f__Didymosphaeriaceae; g__Pseudopithomyces; s__Pseudopithomyces maydicus
671	0	0	0	0	0	0	0	0	0	0	0	0	0	0	0	0	0	0	0	0	0	0	0	0	0	0	0	0	5	d__Eukaryota; p__Basidiomycota; c__Agaricomycetes; o__Agaricales; f__Clavariaceae; g__Clavaria; s__Clavaria greletoides
672	0	0	0	0	0	0	0	0	0	0	0	0	0	0	0	0	0	3	0	0	0	0	0	0	0	0	0	0	0	Unclassified
673	0	0	0	0	0	0	0	0	0	0	0	0	0	0	0	0	0	0	0	0	0	0	0	5	0	0	0	0	0	d__Eukaryota; p__Ascomycota; c__Eurotiomycetes; o__Eurotiales; f__Aspergillaceae; g__Aspergillus; s__Aspergillus spiculosus
674	0	0	0	0	0	0	0	0	0	0	0	0	0	0	0	0	0	0	0	0	0	0	0	0	4	0	0	0	0	d__Eukaryota; p__Ascomycota; c__Dothideomycetes; o__Pleosporales; f__Sporormiaceae; g__Preussia; s__Preussia sp. 1 JAS-2013
678	0	0	0	0	2	0	0	0	0	0	0	0	0	0	0	0	0	0	0	0	0	0	0	0	0	0	0	0	0	d__Eukaryota; p__Ascomycota; c__Leotiomycetes; o__Helotiales; f__Hyaloscyphaceae; g__Gyoerffyella; s__Gyoerffyella rotula
679	0	0	0	0	0	0	0	0	0	0	0	0	3	0	0	0	0	0	0	0	0	0	0	0	0	0	0	0	0	d__Eukaryota; p__Chytridiomycota; c__Chytridiomycetes; o__Rhizophlyctidales; f__Rhizophlyctidaceae; g__Rhizophlyctis; s__Rhizophlyctis rosea
680	0	0	0	0	0	0	0	3	0	0	0	0	0	0	0	0	0	0	0	0	0	0	0	0	0	0	0	0	0	d__Eukaryota; p__Ascomycota; c__Archaeorhizomycetes; o__Archaeorhizomycetales; f__Archaeorhizomycetaceae; g__Archaeorhizomyces; s__Archaeorhizomyces finlayi
681	0	0	0	0	0	0	0	0	0	0	0	0	0	4	0	0	0	0	0	0	0	0	0	0	0	0	0	0	0	d__Eukaryota; p__Ascomycota; c__Sordariomycetes; o__Hypocreales; f__Sarocladiaceae; g__Sarocladium; s__Sarocladium strictum
682	0	0	0	0	0	0	0	0	0	0	0	0	0	0	0	0	0	0	0	0	0	4	0	0	0	0	0	0	0	d__Eukaryota; p__Ascomycota; c__Eurotiomycetes; o__Onygenales; f__Onygenaceae; g__Auxarthron; s__Auxarthron sp.
683	0	0	0	0	0	0	5	0	0	0	0	0	0	0	0	0	0	0	0	0	0	0	0	0	0	0	0	0	0	d__Eukaryota; p__Basidiomycota; c__Spiculogloeomycetes; o__Spiculogloeales; f__Spiculogloeaceae; g__Mycogloea; s__Mycogloea nipponica
684	0	0	0	0	0	0	0	0	0	0	0	0	4	0	0	0	0	0	0	0	0	0	0	0	0	0	0	0	0	Unclassified
685	0	0	0	0	0	0	0	4	0	0	0	0	0	0	0	0	0	0	0	0	0	0	0	0	0	0	0	0	0	d__Eukaryota; p__Basidiomycota; c__Tremellomycetes; o__Tremellales; f__Rhynchogastremataceae; g__Papiliotrema; s__Papiliotrema flavescens
686	0	0	0	2	0	0	0	0	0	0	0	0	0	0	0	0	0	0	2	0	0	0	0	0	0	0	0	0	0	d__Eukaryota; p__Ascomycota; c__Sordariomycetes; o__Chaetosphaeriales; f__Chaetosphaeriaceae; g__Chaetosphaeria; s__Chaetosphaeria sp. KRCF708
688	0	0	0	0	0	0	0	0	0	0	0	0	0	3	0	0	0	0	0	0	0	0	0	0	0	0	0	0	0	d__Eukaryota; p__Ascomycota; c__Dothideomycetes; o__Pleosporales; f__Nigrogranaceae; g__Nigrograna; s__Nigrograna sp. FL-2018a
690	0	0	5	0	0	0	0	0	0	0	0	0	0	0	0	0	0	0	0	0	0	0	0	0	0	0	0	0	0	d__Eukaryota; p__Basidiomycota; c__Tremellomycetes; o__Tremellales; f__Bulleribasidiaceae; g__Dioszegia; s__Dioszegia zsoltii
692	0	0	0	0	0	0	0	0	0	0	0	0	0	0	0	0	0	0	0	5	0	0	0	0	0	0	0	0	0	d__Eukaryota; p__Ascomycota; c__Sordariomycetes; o__Chaetosphaeriales; f__Chaetosphaeriaceae; g__Chloridium; s__Chloridium sp. TMS-2011
693	0	0	0	0	0	0	0	0	0	0	0	0	0	0	0	0	0	0	0	0	0	5	0	0	0	0	0	0	0	d__Eukaryota; p__Ascomycota; c__Dothideomycetes; o__Myriangiales; f__norank; g__Endosporium; s__Endosporium sp.
694	0	0	0	0	0	0	0	0	0	0	0	0	0	0	4	0	0	0	0	0	0	0	0	0	0	0	0	0	0	d__Eukaryota; p__Ascomycota; c__Dothideomycetes; o__Pleosporales; f__Pleosporaceae; g__Curvularia; s__Curvularia americana
695	0	0	0	0	0	0	0	0	0	0	4	0	0	0	0	0	0	0	0	0	0	0	0	0	0	0	0	0	0	d__Eukaryota; p__Ascomycota; c__Eurotiomycetes; o__Chaetothyriales; f__Herpotrichiellaceae; g__Exophiala; s__Exophiala encephalarti
697	0	0	0	0	0	0	0	0	0	0	0	0	2	0	0	0	0	0	2	0	0	0	0	0	0	0	0	0	0	d__Eukaryota; p__Ascomycota; c__norank; o__norank; f__norank; g__Trullula; s__Trullula melanochlora
698	0	5	0	0	0	0	0	0	0	0	0	0	0	0	0	0	0	0	0	0	0	0	0	0	0	0	0	0	0	d__Eukaryota; p__Ascomycota; c__Eurotiomycetes; o__Chaetothyriales; f__Herpotrichiellaceae; g__Cladophialophora; s__Cladophialophora sp. X2-6.1-NN-2016
700	4	0	0	0	0	0	0	0	0	0	0	0	0	0	0	0	0	0	0	0	0	0	0	0	0	0	0	0	0	d__Eukaryota; p__Ascomycota; c__Pezizomycetes; o__Pezizales; f__Pezizaceae; g__Kalaharituber; s__Kalaharituber pfeilii
701	0	0	0	0	0	0	0	0	0	0	0	0	0	0	0	0	0	0	0	5	0	0	0	0	0	0	0	0	0	d__Eukaryota; p__Ascomycota; c__Eurotiomycetes; o__Chaetothyriales; f__Herpotrichiellaceae; g__Cladophialophora; s__Cladophialophora sp.
702	0	0	0	0	5	0	0	0	0	0	0	0	0	0	0	0	0	0	0	0	0	0	0	0	0	0	0	0	0	d__Eukaryota; p__Ascomycota; c__Dothideomycetes; o__Mytilinidiales; f__Mytilinidiaceae; g__Lophium; s__Lophium zalerioides
703	0	0	0	0	0	0	0	0	0	0	0	0	0	0	0	0	0	0	0	0	4	0	0	0	0	0	0	0	0	d__Eukaryota; p__Ascomycota; c__Pezizomycetes; o__Pezizales; f__Pyronemataceae; g__Aleuria; s__Aleuria sp. PDD 89857
704	0	0	0	4	0	0	0	0	0	0	0	0	0	0	0	0	0	0	0	0	0	0	0	0	0	0	0	0	0	d__Eukaryota; p__Basidiomycota; c__Agaricomycetes; o__Thelephorales; f__Typhulaceae; g__Tygervalleyomyces; s__Tygervalleyomyces podocarpi
706	0	0	0	0	0	0	0	0	3	0	0	0	0	0	0	0	0	0	0	0	0	0	0	0	0	0	0	0	0	d__Eukaryota; p__Ascomycota; c__Lecanoromycetes; o__norank; f__norank; g__Sarea; s__Sarea resinae
707	0	0	0	0	0	0	4	0	0	0	0	0	0	0	0	0	0	0	0	0	0	0	0	0	0	0	0	0	0	d__Eukaryota; p__Mucoromycota; c__Mortierellomycetes; o__Mortierellales; f__Mortierellaceae; g__Mortierella; s__Mortierella sp.
708	0	0	0	0	0	0	0	0	0	0	0	0	0	0	0	0	0	0	0	0	0	0	0	0	3	0	0	0	0	d__Eukaryota; p__Ascomycota; c__Eurotiomycetes; o__Chaetothyriales; f__Cyphellophoraceae; g__Cyphellophora; s__Cyphellophora jingdongensis
709	0	0	0	0	4	0	0	0	0	0	0	0	0	0	0	0	0	0	0	0	0	0	0	0	0	0	0	0	0	Unclassified
710	0	0	0	0	0	0	0	0	0	0	0	0	0	0	0	0	0	0	0	0	0	0	0	0	0	0	4	0	0	d__Eukaryota; p__Ascomycota; c__Dothideomycetes; o__Pleosporales; f__Phaeosphaeriaceae; g__Neosetophoma; s__Neosetophoma samarorum
712	0	0	0	0	0	2	0	0	0	0	0	0	0	0	0	0	0	0	0	0	0	0	0	0	0	0	0	0	0	d__Eukaryota; p__Basidiomycota; c__Tremellomycetes; o__Tremellales; f__Bulleribasidiaceae; g__Vishniacozyma; s__Vishniacozyma taibaiensis
713	0	0	0	0	0	0	0	0	0	0	0	0	4	0	0	0	0	0	0	0	0	0	0	0	0	0	0	0	0	d__Eukaryota; p__Ascomycota; c__Sordariomycetes; o__Diaporthales; f__Diaporthaceae; g__Diaporthe; s__Diaporthe eres
714	0	0	0	0	0	0	0	0	0	0	0	0	0	0	0	0	0	0	0	4	0	0	0	0	0	0	0	0	0	d__Eukaryota; p__Ascomycota; c__Dothideomycetes; o__Pleosporales; f__Nigrogranaceae; g__Nigrograna; s__Nigrograna mycophila
715	0	0	0	0	0	0	0	0	0	0	0	0	0	0	0	0	0	3	0	0	0	0	0	0	0	0	0	0	0	d__Eukaryota; p__Ascomycota; c__Dothideomycetes; o__Botryosphaeriales; f__Botryosphaeriaceae; g__Lasiodiplodia; s__Lasiodiplodia brasiliensis
716	0	0	0	0	0	0	0	0	0	0	0	0	0	0	0	0	0	0	2	0	0	0	0	0	0	0	0	0	0	d__Eukaryota; p__Ascomycota; c__Leotiomycetes; o__Helotiales; f__norank; g__Phialocephala; s__Phialocephala virens
717	0	0	0	0	0	0	0	0	0	0	0	0	0	0	0	0	0	0	0	0	0	0	0	0	0	0	0	0	4	d__Eukaryota; p__Ascomycota; c__Dothideomycetes; o__Strigulales; f__Strigulaceae; g__Strigula; s__Strigula orbicularis
718	0	0	0	0	0	0	0	0	0	0	0	0	0	0	0	2	0	0	0	0	0	0	0	0	0	0	0	0	0	d__Eukaryota; p__Basidiomycota; c__Cystobasidiomycetes; o__Erythrobasidiales; f__Erythrobasidiaceae; g__Erythrobasidium; s__Erythrobasidium yunnanense
720	0	0	0	0	0	0	0	0	0	0	0	0	0	0	0	0	0	0	4	0	0	0	0	0	0	0	0	0	0	d__Eukaryota; p__Ascomycota; c__Leotiomycetes; o__Helotiales; f__Sclerotiniaceae; g__Botrytis; s__Botrytis cinerea
721	0	1	0	0	0	0	0	0	0	0	0	0	0	0	0	0	0	0	0	0	0	0	0	0	0	0	0	0	0	d__Eukaryota; p__Basidiomycota; c__Exobasidiomycetes; o__Exobasidiales; f__Graphiolaceae; g__Graphiola; s__Graphiola phoenicis
722	0	0	4	0	0	0	0	0	0	0	0	0	0	0	0	0	0	0	0	0	0	0	0	0	0	0	0	0	0	d__Eukaryota; p__Basidiomycota; c__Tremellomycetes; o__Trichosporonales; f__Trichosporonaceae; g__Trichosporon; s__Trichosporon faecale
724	0	0	0	0	0	0	0	0	0	0	0	3	0	0	0	0	0	0	0	0	0	0	0	0	0	0	0	0	0	d__Eukaryota; p__Ascomycota; c__Eurotiomycetes; o__Chaetothyriales; f__Herpotrichiellaceae; g__Exophiala; s__Exophiala sp. CPC 12171
725	0	0	0	0	0	0	4	0	0	0	0	0	0	0	0	0	0	0	0	0	0	0	0	0	0	0	0	0	0	d__Eukaryota; p__Ascomycota; c__Eurotiomycetes; o__Chaetothyriales; f__Herpotrichiellaceae; g__Phialophora; s__Phialophora sp. (in: Eurotiomycetes)
726	0	0	0	0	0	0	0	0	0	0	0	0	0	2	0	0	0	0	0	0	0	0	0	0	0	0	0	0	0	d__Eukaryota; p__Ascomycota; c__Sordariomycetes; o__Hypocreales; f__Nectriaceae; g__Nectria; s__Nectria balansae
727	0	0	0	0	0	0	0	0	0	0	0	0	0	0	0	0	0	0	0	0	0	0	0	0	4	0	0	0	0	d__Eukaryota; p__Basidiomycota; c__Tremellomycetes; o__Tremellales; f__Cryptococcaceae; g__Cryptococcus; s__Cryptococcus sp.
728	0	0	0	0	4	0	0	0	0	0	0	0	0	0	0	0	0	0	0	0	0	0	0	0	0	0	0	0	0	Unclassified
729	0	0	0	0	0	0	0	0	0	0	0	0	0	0	0	0	0	0	0	0	0	0	0	0	3	0	0	0	0	d__Eukaryota; p__Ascomycota; c__Saccharomycetes; o__Saccharomycetales; f__norank; g__Diutina; s__Diutina catenulata
731	0	0	0	0	0	0	0	0	0	0	0	0	3	0	0	0	0	0	0	0	0	0	0	0	0	0	0	0	0	d__Eukaryota; p__Basidiomycota; c__Agaricomycetes; o__Thelephorales; f__Typhulaceae; g__Tygervalleyomyces; s__Tygervalleyomyces podocarpi
732	0	0	0	0	0	0	0	0	0	0	0	0	0	0	0	0	0	0	0	4	0	0	0	0	0	0	0	0	0	d__Eukaryota; p__Ascomycota; c__Sordariomycetes; o__Microascales; f__Microascaceae; g__Parascedosporium; s__Parascedosporium putredinis
733	0	0	0	0	0	0	0	0	0	0	0	0	0	0	0	0	0	0	0	2	0	0	0	0	0	0	0	0	0	d__Eukaryota; p__Ascomycota; c__Eurotiomycetes; o__Eurotiales; f__Aspergillaceae; g__Aspergillus; s__Aspergillus ochraceopetaliformis
734	0	0	0	0	0	0	0	3	0	0	0	0	0	0	0	0	0	0	0	0	0	0	0	0	0	0	0	0	0	d__Eukaryota; p__Basidiomycota; c__Agaricomycetes; o__Trechisporales; f__Hydnodontaceae; g__Trechispora; s__Trechispora alnicola
735	0	0	0	0	0	0	0	0	0	0	0	0	0	0	0	0	0	0	0	4	0	0	0	0	0	0	0	0	0	d__Eukaryota; p__Ascomycota; c__Dothideomycetes; o__Mytilinidiales; f__Mytilinidiaceae; g__Pseudocamaropycnis; s__Pseudocamaropycnis pini
736	0	0	0	2	0	0	0	0	0	0	0	0	0	0	0	0	0	0	0	0	0	0	0	0	0	0	0	0	0	d__Eukaryota; p__Ascomycota; c__Dothideomycetes; o__Pleosporales; f__Didymosphaeriaceae; g__Paraconiothyrium; s__Paraconiothyrium sp. X14
737	0	0	0	0	0	0	0	0	0	0	0	0	0	0	0	0	0	0	0	3	0	0	0	0	0	0	0	0	0	d__Eukaryota; p__Ascomycota; c__Sordariomycetes; o__Hypocreales; f__Nectriaceae; g__Fusicolla; s__Fusicolla acetilerea
738	0	0	0	0	0	0	0	0	0	0	0	0	0	0	0	0	0	0	4	0	0	0	0	0	0	0	0	0	0	d__Eukaryota; p__Ascomycota; c__Sordariomycetes; o__Hypocreales; f__Sarocladiaceae; g__Sarocladium; s__Sarocladium strictum
739	0	0	0	0	2	0	0	0	0	0	0	0	0	0	0	0	0	0	0	0	0	0	0	0	0	0	0	0	0	d__Eukaryota; p__Ascomycota; c__Leotiomycetes; o__Helotiales; f__norank; g__Infundichalara; s__Infundichalara microchona
740	0	0	0	0	0	0	0	4	0	0	0	0	0	0	0	0	0	0	0	0	0	0	0	0	0	0	0	0	0	d__Eukaryota; p__Ascomycota; c__Eurotiomycetes; o__Chaetothyriales; f__Trichomeriaceae; g__Knufia; s__Knufia perforans
741	0	0	0	0	0	0	0	0	0	0	0	0	0	0	0	0	0	0	0	0	0	0	0	4	0	0	0	0	0	d__Eukaryota; p__Basidiomycota; c__Tremellomycetes; o__Tremellales; f__Cryptococcaceae; g__Cryptococcus; s__Cryptococcus sp.
742	0	0	0	0	0	3	0	0	0	0	0	0	0	0	0	0	0	0	0	0	0	0	0	0	0	0	0	0	0	d__Eukaryota; p__Ascomycota; c__Dothideomycetes; o__Pleosporales; f__Didymellaceae; g__Ascochyta; s__Ascochyta hordei
743	0	0	0	0	0	0	0	0	0	0	0	0	0	0	0	0	0	0	4	0	0	0	0	0	0	0	0	0	0	d__Eukaryota; p__Ascomycota; c__Dothideomycetes; o__norank; f__Gloniaceae; g__Cenococcum; s__Cenococcum sp.
748	0	0	0	0	0	0	0	0	0	0	0	0	0	0	0	4	0	0	0	0	0	0	0	0	0	0	0	0	0	Unclassified
750	4	0	0	0	0	0	0	0	0	0	0	0	0	0	0	0	0	0	0	0	0	0	0	0	0	0	0	0	0	d__Eukaryota; p__Ascomycota; c__Dothideomycetes; o__Pleosporales; f__Sporormiaceae; g__Preussia; s__Preussia sp. EAL2.5
751	0	4	0	0	0	0	0	0	0	0	0	0	0	0	0	0	0	0	0	0	0	0	0	0	0	0	0	0	0	d__Eukaryota; p__Ascomycota; c__Leotiomycetes; o__Helotiales; f__Hyaloscyphaceae; g__Glutinomyces; s__Glutinomyces brunneus
754	0	0	0	0	0	0	0	0	0	0	0	0	0	0	0	0	0	0	0	0	2	0	0	0	0	0	0	0	0	d__Eukaryota; p__Ascomycota; c__Sordariomycetes; o__Microascales; f__Ceratocystidaceae; g__Berkeleyomyces; s__Berkeleyomyces rouxiae
756	0	0	0	0	0	0	0	0	0	0	0	0	0	0	0	0	0	0	0	0	0	0	2	0	0	0	0	0	0	d__Eukaryota; p__Ascomycota; c__Dothideomycetes; o__Pleosporales; f__Phaeosphaeriaceae; g__Neosetophoma; s__Neosetophoma samarorum
757	0	0	0	0	0	0	0	0	0	0	0	0	0	0	0	0	0	0	0	0	0	3	0	0	0	0	0	0	0	d__Eukaryota; p__Ascomycota; c__Sordariomycetes; o__Glomerellales; f__Glomerellaceae; g__Colletotrichum; s__Colletotrichum johnstonii
758	0	0	0	0	0	0	0	0	0	0	0	0	0	0	0	0	0	0	0	3	0	0	0	0	0	0	0	0	0	d__Eukaryota; p__Ascomycota; c__Eurotiomycetes; o__Chaetothyriales; f__Herpotrichiellaceae; g__Cladophialophora; s__Cladophialophora mycetomatis
761	0	0	0	0	0	0	0	0	0	0	0	0	0	0	0	0	0	0	0	0	0	2	0	0	0	0	0	0	0	d__Eukaryota; p__Ascomycota; c__Eurotiomycetes; o__Chaetothyriales; f__Herpotrichiellaceae; g__Exophiala; s__Exophiala sp. NH512
762	0	0	0	0	0	0	0	0	0	0	0	0	0	0	0	0	0	0	0	1	0	0	0	0	0	0	0	0	0	Unclassified
763	0	0	0	0	0	0	0	0	0	0	0	0	0	0	0	0	0	0	0	0	0	0	0	0	0	0	3	0	0	d__Eukaryota; p__Ascomycota; c__Sordariomycetes; o__Hypocreales; f__Nectriaceae; g__Fusarium; s__Fusarium oxysporum
764	0	0	0	0	0	0	0	0	0	1	0	0	0	0	0	0	0	0	0	0	0	0	0	0	0	0	0	0	0	Unclassified
766	0	0	0	0	2	0	0	0	0	0	0	0	0	0	0	0	0	0	0	0	0	0	0	0	0	0	0	0	0	d__Eukaryota; p__Ascomycota; c__Leotiomycetes; o__Helotiales; f__Helotiaceae; g__Claussenomyces; s__Claussenomyces atrovirens
767	0	0	0	2	0	0	0	0	0	0	0	0	0	0	0	0	0	0	0	0	0	0	0	0	0	0	0	0	0	d__Eukaryota; p__Ascomycota; c__Sordariomycetes; o__Hypocreales; f__Nectriaceae; g__Volutella; s__Volutella consors
770	0	0	0	0	0	0	0	0	0	0	2	0	0	0	0	0	0	0	0	0	0	0	0	0	0	0	0	0	0	d__Eukaryota; p__Ascomycota; c__Dothideomycetes; o__Pleosporales; f__Torulaceae; g__Torula; s__Torula sp.
771	0	0	0	0	0	0	0	0	0	0	0	0	0	0	0	0	0	0	0	0	0	0	0	0	0	0	3	0	0	d__Eukaryota; p__Ascomycota; c__Dothideomycetes; o__Pleosporales; f__Phaeosphaeriaceae; g__Phaeosphaeria; s__Phaeosphaeria podocarpi
772	0	0	0	0	0	0	0	0	0	0	0	0	0	0	0	0	0	0	1	0	0	0	0	0	0	0	0	0	0	d__Eukaryota; p__Basidiomycota; c__Tremellomycetes; o__Tremellales; f__Bulleribasidiaceae; g__Dioszegia; s__Dioszegia fristingensis
773	0	0	0	0	0	0	0	0	3	0	0	0	0	0	0	0	0	0	0	0	0	0	0	0	0	0	0	0	0	d__Eukaryota; p__Ascomycota; c__Eurotiomycetes; o__Chaetothyriales; f__Herpotrichiellaceae; g__Phialophora; s__Phialophora sp. (in: Eurotiomycetes)
774	0	0	0	0	0	0	0	0	0	0	1	0	0	0	0	0	0	0	0	0	0	0	0	0	0	0	0	0	0	d__Eukaryota; p__Ascomycota; c__Sordariomycetes; o__Hypocreales; f__Cordycipitaceae; g__Beauveria; s__Beauveria bassiana
775	0	0	0	0	0	0	0	0	0	0	0	0	3	0	0	0	0	0	0	0	0	0	0	0	0	0	0	0	0	Unclassified
776	0	0	0	0	0	0	0	0	0	0	0	0	3	0	0	0	0	0	0	0	0	0	0	0	0	0	0	0	0	d__Eukaryota; p__Ascomycota; c__Dothideomycetes; o__Pleosporales; f__Massarinaceae; g__Stagonospora; s__Stagonospora sp. UM 259
777	0	0	0	0	0	0	0	0	0	0	0	0	0	0	0	0	0	0	0	0	0	0	0	0	0	0	2	0	0	d__Eukaryota; p__Ascomycota; c__Leotiomycetes; o__Helotiales; f__Helotiaceae; g__Articulospora; s__Articulospora proliferata
778	0	0	0	0	0	0	0	0	0	0	0	0	0	0	0	0	0	0	0	0	0	0	0	0	0	0	3	0	0	d__Eukaryota; p__Ascomycota; c__Sordariomycetes; o__Hypocreales; f__Bionectriaceae; g__Geosmithia; s__Geosmithia sp. 21 NL-2014
779	0	0	0	0	0	0	0	0	0	0	0	0	0	0	0	0	0	0	0	0	0	0	0	0	0	0	0	0	3	d__Eukaryota; p__Ascomycota; c__Sordariomycetes; o__Hypocreales; f__Nectriaceae; g__Fusarium; s__Fusarium oxysporum
781	0	0	0	0	0	0	0	0	0	0	0	0	0	0	0	0	0	0	0	0	0	0	0	0	0	0	3	0	0	d__Eukaryota; p__Chytridiomycota; c__Chytridiomycetes; o__Rhizophlyctidales; f__Rhizophlyctidaceae; g__Rhizophlyctis; s__Rhizophlyctis rosea
782	0	0	0	0	0	0	0	0	0	0	0	0	0	0	0	0	0	0	0	0	0	0	0	0	0	0	0	2	0	d__Eukaryota; p__Basidiomycota; c__Tremellomycetes; o__Tremellales; f__Rhynchogastremataceae; g__Papiliotrema; s__Papiliotrema mangalensis
783	0	0	0	0	0	0	0	0	0	0	0	0	0	0	0	0	0	0	0	0	0	0	0	0	0	0	0	0	3	d__Eukaryota; p__Basidiomycota; c__Agaricomycetes; o__Cantharellales; f__Ceratobasidiaceae; g__Ceratobasidium; s__Ceratobasidium sp. 4 JS-2017
785	0	0	0	0	0	0	3	0	0	0	0	0	0	0	0	0	0	0	0	0	0	0	0	0	0	0	0	0	0	d__Eukaryota; p__Ascomycota; c__Dothideomycetes; o__norank; f__norank; g__Thyrostroma; s__Thyrostroma sp.
787	0	0	0	0	0	0	0	0	0	0	3	0	0	0	0	0	0	0	0	0	0	0	0	0	0	0	0	0	0	d__Eukaryota; p__Ascomycota; c__Eurotiomycetes; o__Eurotiales; f__Aspergillaceae; g__Aspergillus; s__Aspergillus sepultus
788	0	0	0	0	0	0	0	0	0	0	2	0	0	0	0	0	0	0	0	0	0	0	0	0	0	0	0	0	0	d__Eukaryota; p__Ascomycota; c__Dothideomycetes; o__Capnodiales; f__Mycosphaerellaceae; g__Cercospora; s__Cercospora dichondrae
789	0	0	0	0	0	0	0	0	0	0	0	0	0	0	0	0	0	0	0	0	0	0	0	0	0	3	0	0	0	d__Eukaryota; p__Ascomycota; c__Lecanoromycetes; o__Umbilicariales; f__Umbilicariaceae; g__Umbilicaria; s__Umbilicaria rhizinata
791	0	0	0	0	0	0	0	0	0	0	0	0	0	0	0	3	0	0	0	0	0	0	0	0	0	0	0	0	0	d__Eukaryota; p__Ascomycota; c__Sordariomycetes; o__Sordariales; f__Cephalothecaceae; g__Phialemonium; s__Phialemonium sp. T004-F2-2
792	0	0	0	0	0	0	0	0	0	0	0	0	0	0	0	0	0	0	0	0	0	0	0	0	0	3	0	0	0	d__Eukaryota; p__Ascomycota; c__Dothideomycetes; o__Pleosporales; f__norank; g__Ochrocladosporium; s__Ochrocladosporium elatum
793	0	0	0	0	0	0	3	0	0	0	0	0	0	0	0	0	0	0	0	0	0	0	0	0	0	0	0	0	0	d__Eukaryota; p__Ascomycota; c__Pezizomycetes; o__Pezizales; f__Pyronemataceae; g__Cheilymenia; s__Cheilymenia cf. granulata
794	0	0	0	0	0	0	0	0	0	0	0	0	0	0	0	0	0	0	0	0	0	0	0	3	0	0	0	0	0	d__Eukaryota; p__Basidiomycota; c__Tremellomycetes; o__Tremellales; f__Rhynchogastremataceae; g__Papiliotrema; s__Papiliotrema aurea
796	0	0	0	0	0	0	0	0	0	0	0	0	0	0	2	0	0	0	0	0	0	0	0	0	0	0	0	0	0	d__Eukaryota; p__Ascomycota; c__Sordariomycetes; o__Hypocreales; f__Nectriaceae; g__Fusarium; s__Fusarium delphinoides
797	0	0	0	0	3	0	0	0	0	0	0	0	0	0	0	0	0	0	0	0	0	0	0	0	0	0	0	0	0	d__Eukaryota; p__Ascomycota; c__Eurotiomycetes; o__Eurotiales; f__Aspergillaceae; g__Penicillium; s__Penicillium sp.
798	0	0	0	0	0	0	0	0	0	0	0	0	0	0	0	0	0	0	0	0	0	0	0	1	0	0	0	0	0	d__Eukaryota; p__Ascomycota; c__Eurotiomycetes; o__Eurotiales; f__Aspergillaceae; g__Aspergillus; s__Aspergillus tasmanicus
799	0	0	0	0	0	0	0	0	0	0	0	0	0	0	0	0	0	0	0	0	0	0	0	0	0	3	0	0	0	d__Eukaryota; p__Basidiomycota; c__Cystobasidiomycetes; o__norank; f__norank; g__Buckleyzyma; s__Buckleyzyma aurantiaca
800	3	0	0	0	0	0	0	0	0	0	0	0	0	0	0	0	0	0	0	0	0	0	0	0	0	0	0	0	0	Unclassified
802	0	0	0	2	0	0	0	0	0	0	0	0	0	0	0	0	0	0	0	0	0	0	0	0	0	0	0	0	0	d__Eukaryota; p__Ascomycota; c__Leotiomycetes; o__Helotiales; f__Helotiaceae; g__Claussenomyces; s__Claussenomyces atrovirens
804	0	0	0	0	1	0	0	0	0	0	0	0	0	0	0	0	0	0	0	0	0	0	0	0	0	0	0	0	0	d__Eukaryota; p__Ascomycota; c__Sordariomycetes; o__Hypocreales; f__Nectriaceae; g__Fusarium; s__Fusarium solani
805	0	0	0	0	0	0	0	0	0	0	0	0	0	0	0	0	0	0	0	0	0	0	0	0	3	0	0	0	0	d__Eukaryota; p__Basidiomycota; c__Agaricomycetes; o__Polyporales; f__Phanerochaetaceae; g__Phlebiopsis; s__Phlebiopsis gigantea
809	0	0	2	0	0	0	0	0	0	0	0	0	0	0	0	0	0	0	0	0	0	0	0	0	0	0	0	0	0	d__Eukaryota; p__Basidiomycota; c__Tremellomycetes; o__Cystofilobasidiales; f__Mrakiaceae; g__Tausonia; s__Tausonia pullulans
810	0	0	0	0	0	0	0	0	0	0	0	0	0	0	0	0	0	3	0	0	0	0	0	0	0	0	0	0	0	d__Eukaryota; p__Chytridiomycota; c__Chytridiomycetes; o__Spizellomycetales; f__Spizellomycetaceae; g__Triparticalcar; s__Triparticalcar sp. JEL 560
811	0	0	0	0	0	0	0	0	0	0	0	0	0	0	0	3	0	0	0	0	0	0	0	0	0	0	0	0	0	d__Eukaryota; p__Ascomycota; c__Dothideomycetes; o__Pleosporales; f__Pleosporaceae; g__Curvularia; s__Curvularia lunata
812	0	0	0	0	0	0	0	0	0	0	0	0	0	2	0	0	0	0	0	0	0	0	0	0	0	0	0	0	0	d__Eukaryota; p__Ascomycota; c__Sordariomycetes; o__norank; f__norank; g__Idriella; s__Idriella rara
813	2	0	0	0	0	0	0	0	0	0	0	0	0	0	0	0	0	0	0	0	0	0	0	0	0	0	0	0	0	d__Eukaryota; p__Ascomycota; c__Dothideomycetes; o__Pleosporales; f__Torulaceae; g__Torula; s__Torula herbarum
814	0	0	0	0	0	0	0	0	0	0	0	0	3	0	0	0	0	0	0	0	0	0	0	0	0	0	0	0	0	d__Eukaryota; p__Basidiomycota; c__Agaricostilbomycetes; o__Agaricostilbales; f__Kondoaceae; g__Kondoa; s__Kondoa sorbi
816	0	0	0	0	0	0	0	0	0	0	0	0	0	0	0	0	0	0	2	0	0	0	0	0	0	0	0	0	0	d__Eukaryota; p__Ascomycota; c__Lecanoromycetes; o__Umbilicariales; f__Umbilicariaceae; g__Umbilicaria; s__Umbilicaria ruebeliana
817	0	0	2	0	0	0	0	0	0	0	0	0	0	0	0	0	0	0	0	0	0	0	0	0	0	0	0	0	0	d__Eukaryota; p__Ascomycota; c__Leotiomycetes; o__Helotiales; f__Hyaloscyphaceae; g__Lachnellula; s__Lachnellula fuscosanguinea
818	0	0	2	0	0	0	0	0	0	0	0	0	0	0	0	0	0	0	0	0	0	0	0	0	0	0	0	0	0	d__Eukaryota; p__Basidiomycota; c__Tremellomycetes; o__Tremellales; f__Cryptococcaceae; g__Cryptococcus; s__Cryptococcus sp. HLS105
819	0	0	0	0	0	0	0	0	0	0	0	0	0	0	0	0	0	0	0	0	0	0	0	0	0	1	0	0	0	d__Eukaryota; p__Ascomycota; c__Lecanoromycetes; o__Umbilicariales; f__Umbilicariaceae; g__Umbilicaria; s__Umbilicaria rhizinata
820	0	0	0	0	0	0	0	0	0	0	0	0	0	0	0	0	0	0	0	0	0	0	1	0	0	0	0	0	0	d__Eukaryota; p__Ascomycota; c__Eurotiomycetes; o__Chaetothyriales; f__Cyphellophoraceae; g__Cyphellophora; s__Cyphellophora laciniata
821	0	0	0	0	0	3	0	0	0	0	0	0	0	0	0	0	0	0	0	0	0	0	0	0	0	0	0	0	0	d__Eukaryota; p__Ascomycota; c__Dothideomycetes; o__Pleosporales; f__Sporormiaceae; g__Preussia; s__Preussia funiculata
822	0	0	0	0	0	0	0	0	0	0	0	0	0	0	0	0	0	0	0	0	0	0	0	2	0	0	0	0	0	Unclassified
823	0	0	2	0	0	0	0	0	0	0	0	0	0	0	0	0	0	0	0	0	0	0	0	0	0	0	0	0	0	d__Eukaryota; p__Ascomycota; c__Dothideomycetes; o__Pleosporales; f__Sporormiaceae; g__Preussia; s__Preussia fleischhakii
824	0	0	0	0	0	0	0	0	0	0	0	0	0	0	0	0	0	0	3	0	0	0	0	0	0	0	0	0	0	Unclassified
825	0	0	0	0	0	0	2	0	0	0	0	0	0	0	0	0	0	0	0	0	0	0	0	0	0	0	0	0	0	d__Eukaryota; p__Ascomycota; c__Eurotiomycetes; o__Eurotiales; f__Aspergillaceae; g__Penicillium; s__Penicillium adametzioides
826	0	0	0	0	0	3	0	0	0	0	0	0	0	0	0	0	0	0	0	0	0	0	0	0	0	0	0	0	0	d__Eukaryota; p__Basidiomycota; c__Agaricostilbomycetes; o__Agaricostilbales; f__Kondoaceae; g__Kondoa; s__Kondoa sorbi
827	0	0	0	0	0	0	0	0	0	0	0	0	0	0	0	3	0	0	0	0	0	0	0	0	0	0	0	0	0	Unclassified
828	0	0	0	0	0	0	0	0	0	0	0	0	0	0	0	0	0	0	0	0	0	1	0	0	0	0	0	0	0	d__Eukaryota; p__Ascomycota; c__Eurotiomycetes; o__Chaetothyriales; f__Herpotrichiellaceae; g__Exophiala; s__Exophiala equina
829	0	0	0	0	0	0	0	0	0	0	0	0	0	0	0	0	0	0	0	0	0	0	0	1	0	0	0	0	0	d__Eukaryota; p__Ascomycota; c__Eurotiomycetes; o__Chaetothyriales; f__Trichomeriaceae; g__Trichomerium; s__Trichomerium sp. WS-2017a
830	0	0	0	0	0	0	0	0	0	0	0	0	0	2	0	0	0	0	0	0	0	0	0	0	0	0	0	0	0	d__Eukaryota; p__Basidiomycota; c__Tremellomycetes; o__Tremellales; f__Bulleribasidiaceae; g__Vishniacozyma; s__Vishniacozyma victoriae
831	0	0	0	0	0	0	2	0	0	0	0	0	0	0	0	0	0	0	0	0	0	0	0	0	0	0	0	0	0	d__Eukaryota; p__Ascomycota; c__norank; o__norank; f__norank; g__Tricellula; s__Tricellula sp. DV-2018a
832	0	0	0	0	2	0	0	0	0	0	0	0	0	0	0	0	0	0	0	0	0	0	0	0	0	0	0	0	0	Unclassified
833	0	0	0	0	0	0	0	1	0	0	0	0	0	0	0	0	0	0	0	0	0	0	0	0	0	0	0	0	0	Unclassified
836	0	0	0	0	2	0	0	0	0	0	0	0	0	0	0	0	0	0	0	0	0	0	0	0	0	0	0	0	0	d__Eukaryota; p__Ascomycota; c__Dothideomycetes; o__Pleosporales; f__Sporormiaceae; g__Preussia; s__Preussia funiculata
837	0	0	0	0	1	0	0	0	0	0	0	0	0	0	0	0	0	0	0	0	0	0	0	0	0	0	0	0	0	d__Eukaryota; p__Ascomycota; c__Sordariomycetes; o__Glomerellales; f__Plectosphaerellaceae; g__Acremonium; s__Acremonium alcalophilum
839	0	0	0	0	1	0	0	0	0	0	0	0	0	0	0	0	0	0	0	0	0	0	0	0	0	0	0	0	0	d__Eukaryota; p__Ascomycota; c__Pezizomycetes; o__Pezizales; f__Pyronemataceae; g__Pseudaleuria; s__Pseudaleuria quinaultiana
840	0	0	0	0	2	0	0	0	0	0	0	0	0	0	0	0	0	0	0	0	0	0	0	0	0	0	0	0	0	d__Eukaryota; p__Ascomycota; c__Sordariomycetes; o__Sordariales; f__norank; g__Ramophialophora; s__Ramophialophora petraea
841	0	0	0	0	0	0	0	0	0	0	0	0	0	0	0	0	0	2	0	0	0	0	0	0	0	0	0	0	0	d__Eukaryota; p__Ascomycota; c__Leotiomycetes; o__Helotiales; f__norank; g__Chalara; s__Chalara sp. YTH-2012b
843	0	0	0	0	2	0	0	0	0	0	0	0	0	0	0	0	0	0	0	0	0	0	0	0	0	0	0	0	0	d__Eukaryota; p__Ascomycota; c__Dothideomycetes; o__Pleosporales; f__norank; g__Monodictys; s__Monodictys sp. 1 JAS-2013
845	0	0	0	0	0	0	0	0	2	0	0	0	0	0	0	0	0	0	0	0	0	0	0	0	0	0	0	0	0	d__Eukaryota; p__Ascomycota; c__Dothideomycetes; o__Pleosporales; f__Didymosphaeriaceae; g__Paraphaeosphaeria; s__Paraphaeosphaeria michotii
846	0	0	1	0	0	0	0	0	0	0	0	0	0	0	0	0	0	0	0	0	0	0	0	0	0	0	0	0	0	d__Eukaryota; p__Basidiomycota; c__Agaricomycetes; o__Cantharellales; f__norank; g__Minimedusa; s__Minimedusa polyspora
847	0	0	0	0	0	0	0	0	0	0	0	0	0	0	0	0	0	0	0	0	0	0	0	0	2	0	0	0	0	d__Eukaryota; p__Ascomycota; c__Sordariomycetes; o__Sordariales; f__Lasiosphaeriaceae; g__Podospora; s__Podospora communis
849	0	0	0	0	0	0	0	0	0	2	0	0	0	0	0	0	0	0	0	0	0	0	0	0	0	0	0	0	0	d__Eukaryota; p__Ascomycota; c__Dothideomycetes; o__norank; f__norank; g__Asteromella; s__Asteromella pistaciarum
850	0	0	0	0	2	0	0	0	0	0	0	0	0	0	0	0	0	0	0	0	0	0	0	0	0	0	0	0	0	d__Eukaryota; p__Ascomycota; c__Sordariomycetes; o__Sordariales; f__Lasiosphaeriaceae; g__Podospora; s__Podospora didyma
851	0	0	0	0	0	0	0	1	0	0	0	0	0	0	0	0	0	0	0	0	0	0	0	0	0	0	0	0	0	d__Eukaryota; p__Basidiomycota; c__Agaricomycetes; o__Agaricales; f__Psathyrellaceae; g__Coprinopsis; s__Coprinopsis urticicola
852	0	0	0	0	0	0	2	0	0	0	0	0	0	0	0	0	0	0	0	0	0	0	0	0	0	0	0	0	0	d__Eukaryota; p__Basidiomycota; c__Tremellomycetes; o__Filobasidiales; f__Filobasidiaceae; g__Naganishia; s__Naganishia adeliensis
853	0	0	0	0	0	0	0	0	0	2	0	0	0	0	0	0	0	0	0	0	0	0	0	0	0	0	0	0	0	d__Eukaryota; p__Ascomycota; c__Sordariomycetes; o__Hypocreales; f__norank; g__Stilbella; s__Stilbella sp. 1 TMS-2011
854	0	0	0	0	0	0	0	0	0	0	0	0	0	0	0	0	0	0	0	0	0	0	0	0	0	0	2	0	0	d__Eukaryota; p__Ascomycota; c__Dothideomycetes; o__Pleosporales; f__Didymosphaeriaceae; g__Didymosphaeria; s__Didymosphaeria futilis
855	0	0	0	2	0	0	0	0	0	0	0	0	0	0	0	0	0	0	0	0	0	0	0	0	0	0	0	0	0	Unclassified
856	0	0	0	0	0	0	0	0	0	0	2	0	0	0	0	0	0	0	0	0	0	0	0	0	0	0	0	0	0	d__Eukaryota; p__Ascomycota; c__Eurotiomycetes; o__Onygenales; f__norank; g__Chrysosporium; s__Chrysosporium sp.
858	0	0	0	0	0	0	0	0	0	0	0	0	0	0	0	0	0	2	0	0	0	0	0	0	0	0	0	0	0	d__Eukaryota; p__Ascomycota; c__Leotiomycetes; o__Helotiales; f__Leotiaceae; g__Pezoloma; s__Pezoloma ericae
860	0	0	0	0	0	0	0	0	0	0	0	0	0	0	0	0	0	0	0	1	0	0	0	0	0	0	0	0	0	d__Eukaryota; p__Mucoromycota; c__Glomeromycetes; o__Glomerales; f__Glomeraceae; g__Glomus; s__Glomus sp.
861	0	0	0	1	0	0	0	0	0	0	0	0	0	0	0	0	0	0	0	0	0	0	0	0	0	0	0	0	0	d__Eukaryota; p__Ascomycota; c__Sordariomycetes; o__Xylariales; f__Amphisphaeriaceae; g__Amphisphaeria; s__Amphisphaeria sp. IS-2018a
862	0	0	0	0	0	0	0	0	0	0	0	0	0	0	0	0	0	0	0	0	0	0	0	0	0	0	2	0	0	d__Eukaryota; p__Basidiomycota; c__Tremellomycetes; o__Tremellales; f__Rhynchogastremataceae; g__Papiliotrema; s__Papiliotrema flavescens
863	0	0	0	0	0	0	0	0	0	0	0	0	0	0	0	2	0	0	0	0	0	0	0	0	0	0	0	0	0	d__Eukaryota; p__Ascomycota; c__Dothideomycetes; o__Pleosporales; f__Phaeosphaeriaceae; g__Juncaceicola; s__Juncaceicola typharum
865	0	0	0	0	2	0	0	0	0	0	0	0	0	0	0	0	0	0	0	0	0	0	0	0	0	0	0	0	0	d__Eukaryota; p__Ascomycota; c__Sordariomycetes; o__Melanosporales; f__Ceratostomataceae; g__Microthecium; s__Microthecium tenuissimum
866	0	0	0	0	0	0	0	0	0	0	0	2	0	0	0	0	0	0	0	0	0	0	0	0	0	0	0	0	0	d__Eukaryota; p__Ascomycota; c__Sordariomycetes; o__Glomerellales; f__Plectosphaerellaceae; g__Plectosphaerella; s__Plectosphaerella cucumerina
868	0	0	0	0	0	0	0	0	0	0	0	0	0	0	0	2	0	0	0	0	0	0	0	0	0	0	0	0	0	d__Eukaryota; p__Basidiomycota; c__Tremellomycetes; o__Tremellales; f__Trimorphomycetaceae; g__Saitozyma; s__Saitozyma flava
869	0	0	0	0	0	0	0	0	0	0	0	0	0	0	0	2	0	0	0	0	0	0	0	0	0	0	0	0	0	d__Eukaryota; p__Ascomycota; c__Dothideomycetes; o__Pleosporales; f__Massarinaceae; g__Stagonospora; s__Stagonospora sp. UM 259
870	0	0	0	0	0	0	0	0	0	0	0	0	0	0	0	0	1	0	0	0	0	0	0	0	0	0	0	0	0	d__Eukaryota; p__Ascomycota; c__Dothideomycetes; o__Pleosporales; f__Leptosphaeriaceae; g__Leptosphaeria; s__Leptosphaeria sp. OUCMBI101033
871	0	0	0	0	0	0	0	0	0	0	0	0	2	0	0	0	0	0	0	0	0	0	0	0	0	0	0	0	0	d__Eukaryota; p__Ascomycota; c__Dothideomycetes; o__Capnodiales; f__Mycosphaerellaceae; g__Ramulariopsis; s__Ramulariopsis gossypii
872	0	0	0	0	0	0	0	0	0	0	0	0	0	0	0	0	0	2	0	0	0	0	0	0	0	0	0	0	0	d__Eukaryota; p__Basidiomycota; c__Exobasidiomycetes; o__Microstromatales; f__norank; g__Sympodiomycopsis; s__Sympodiomycopsis kandeliae
873	0	1	0	0	0	0	0	0	0	0	0	0	0	0	0	0	0	0	0	0	0	0	0	0	0	0	0	0	0	d__Eukaryota; p__Basidiomycota; c__Agaricomycetes; o__Agaricales; f__Omphalotaceae; g__Marasmiellus; s__Marasmiellus sp.
875	0	0	0	0	0	0	0	0	0	0	0	0	0	0	0	0	0	0	0	2	0	0	0	0	0	0	0	0	0	Unclassified
876	0	0	0	0	0	0	0	0	0	0	0	0	1	0	0	0	0	0	0	0	0	0	0	0	0	0	0	0	0	d__Eukaryota; p__Ascomycota; c__Lecanoromycetes; o__Peltigerales; f__Nephromataceae; g__Nephroma; s__Nephroma helveticum
877	0	0	0	0	0	0	0	0	0	0	0	0	0	0	0	0	0	0	0	0	0	0	0	2	0	0	0	0	0	d__Eukaryota; p__Ascomycota; c__Sordariomycetes; o__Hypocreales; f__Bionectriaceae; g__Geosmithia; s__Geosmithia sp. 21 YTH-2018
878	0	0	1	0	0	0	0	0	0	0	0	0	0	0	0	0	0	0	0	0	0	0	0	0	0	0	0	0	0	d__Eukaryota; p__Basidiomycota; c__Agaricomycetes; o__Thelephorales; f__Typhulaceae; g__Tygervalleyomyces; s__Tygervalleyomyces podocarpi
880	0	2	0	0	0	0	0	0	0	0	0	0	0	0	0	0	0	0	0	0	0	0	0	0	0	0	0	0	0	Unclassified
883	0	0	0	0	0	0	0	0	0	0	0	0	0	0	0	0	0	0	0	0	0	0	0	0	0	0	0	0	2	d__Eukaryota; p__Basidiomycota; c__Tremellomycetes; o__Tremellales; f__Cryptococcaceae; g__Kwoniella; s__Kwoniella europaea
884	0	0	0	0	0	0	0	0	0	0	0	0	0	0	0	0	0	0	0	0	0	0	0	2	0	0	0	0	0	d__Eukaryota; p__Ascomycota; c__Sordariomycetes; o__norank; f__norank; g__Trichocladium; s__Trichocladium asperum
885	0	0	2	0	0	0	0	0	0	0	0	0	0	0	0	0	0	0	0	0	0	0	0	0	0	0	0	0	0	d__Eukaryota; p__Basidiomycota; c__Tremellomycetes; o__Tremellales; f__Rhynchogastremataceae; g__Papiliotrema; s__Papiliotrema flavescens
886	0	0	0	0	0	0	0	0	0	0	0	0	0	0	0	0	0	0	0	0	0	0	0	0	0	0	2	0	0	d__Eukaryota; p__Ascomycota; c__Sordariomycetes; o__Hypocreales; f__Hypocreaceae; g__Trichoderma; s__Trichoderma viride
888	0	0	0	0	0	0	0	0	0	0	0	0	2	0	0	0	0	0	0	0	0	0	0	0	0	0	0	0	0	d__Eukaryota; p__Basidiomycota; c__Agaricostilbomycetes; o__Agaricostilbales; f__Kondoaceae; g__Kondoa; s__Kondoa subrosea
889	0	0	0	0	0	0	0	0	0	0	0	0	0	0	0	0	0	0	0	0	0	0	0	1	0	0	0	0	0	d__Eukaryota; p__Basidiomycota; c__Tremellomycetes; o__Tremellales; f__Bulleraceae; g__Bullera; s__Bullera alba
890	0	0	0	0	0	0	0	0	0	0	0	0	0	0	0	0	0	0	0	0	0	0	0	0	0	0	0	0	2	d__Eukaryota; p__Ascomycota; c__Saccharomycetes; o__Saccharomycetales; f__norank; g__Diutina; s__Diutina catenulata
891	0	0	0	0	0	0	0	0	0	0	0	0	0	0	0	0	0	0	0	0	0	0	0	0	0	0	2	0	0	d__Eukaryota; p__Ascomycota; c__Dothideomycetes; o__Capnodiales; f__Mycosphaerellaceae; g__Cercospora; s__Cercospora dichondrae
892	0	0	0	0	0	0	0	0	0	0	0	0	0	0	0	0	0	0	0	0	0	0	0	2	0	0	0	0	0	d__Eukaryota; p__Basidiomycota; c__Wallemiomycetes; o__Wallemiales; f__Wallemiaceae; g__Wallemia; s__Wallemia mellicola
893	0	0	1	0	0	0	0	0	0	0	0	0	0	0	0	0	0	0	0	0	0	0	0	0	0	0	0	0	0	d__Eukaryota; p__Basidiomycota; c__Cystobasidiomycetes; o__Erythrobasidiales; f__Erythrobasidiaceae; g__Erythrobasidium; s__Erythrobasidium sp. FF-2011
894	0	0	0	0	0	0	0	0	0	0	0	0	0	0	0	0	0	0	0	0	0	0	0	0	0	0	2	0	0	d__Eukaryota; p__Ascomycota; c__Eurotiomycetes; o__Phaeomoniellales; f__Phaeomoniellaceae; g__Phaeomoniella; s__Phaeomoniella sp. 1 ICMP 18935
895	0	0	0	0	0	0	0	0	0	0	0	0	0	0	0	0	0	0	0	0	0	0	0	2	0	0	0	0	0	d__Eukaryota; p__Ascomycota; c__Dothideomycetes; o__Capnodiales; f__Teratosphaeriaceae; g__Capnobotryella; s__Capnobotryella sp. 15a
896	0	0	0	0	0	0	0	0	0	0	0	0	0	0	0	0	0	0	0	0	0	0	0	0	0	0	0	0	2	d__Eukaryota; p__Ascomycota; c__Eurotiomycetes; o__Eurotiales; f__Trichocomaceae; g__Talaromyces; s__Talaromyces purpureogenus
897	0	0	0	0	0	0	0	0	0	0	0	0	0	0	0	0	0	0	1	0	0	0	0	0	0	0	0	0	0	d__Eukaryota; p__Basidiomycota; c__Ustilaginomycetes; o__Ustilaginales; f__Ustilaginaceae; g__Pseudozyma; s__Pseudozyma hubeiensis
898	0	2	0	0	0	0	0	0	0	0	0	0	0	0	0	0	0	0	0	0	0	0	0	0	0	0	0	0	0	d__Eukaryota; p__Basidiomycota; c__Agaricomycetes; o__Agaricales; f__Tricholomataceae; g__Clitocybula; s__Clitocybula atroalba
900	0	0	0	0	0	0	0	0	0	0	0	0	0	0	0	0	0	0	0	1	0	0	0	0	0	0	0	0	0	d__Eukaryota; p__Ascomycota; c__Dothideomycetes; o__Microthyriales; f__norank; g__Neoscolecobasidium; s__Neoscolecobasidium agapanthi
902	0	0	0	0	0	0	0	0	0	0	0	0	0	0	0	0	0	0	2	0	0	0	0	0	0	0	0	0	0	d__Eukaryota; p__Ascomycota; c__Dothideomycetes; o__norank; f__norank; g__Arxiella; s__Arxiella dolichandrae
903	1	0	0	0	0	0	0	0	0	0	0	0	0	0	0	0	0	0	0	0	0	0	0	0	0	0	0	0	0	d__Eukaryota; p__Basidiomycota; c__Malasseziomycetes; o__Malasseziales; f__Malasseziaceae; g__Malassezia; s__Malassezia globosa
