# Supplementary material for: Potential Functions and Transmission Dynamics of Fungi Associated with Anoplophora glabripennis Across Different Life Stages, Between Sexes, and Between Habitats
Source: Insects. 2025 Mar 5;16(3):273. doi: 10.3390/insects16030273 (PMC11943397; doi:10.3390/insects16030273)
Supplement: Supplementary file 1 [file insects-16-00273-s001.zip › Table S2.xls]

## Sheet: Sheet1
Table S2 The list of identified 228 fungal genera from the nine samples.
#OTU ID	Female gut1	Female gut2	Female gut3	Female gut4	Male gut1	Male gut2	Male gut3	Oviposition slit1	Oviposition slit2	Oviposition slit3	Oviposition slit4	Oviposition slit5	Oviposition slit6	Frass1	Frass2	Frass3	Frass4	Frass5	Frass6	Egg1	Egg2	Egg3	Egg4	Larval gut1	Larval gut2	Larval gut3	Larval gut4	Larval gut5	Larval gut6
Acremonium	32	21	19	21	11	46	126	0	7	0	0	2	10	202	299	45	110	193	451	23	10	9	16	0	9	0	0	0	0
Acremonium	106	22	6	4	10	16	10	11	0	0	0	11	21	209	184	49	212	68	39	47	0	3	0	0	8	0	6	0	11
Aleuria	0	0	0	0	0	0	0	0	0	0	0	0	0	0	0	0	0	0	0	0	4	0	0	0	0	0	0	0	0
Alternaria	2654	512	39	45	138	117	99	91	80	86	73	123	254	284	357	1143	501	265	463	99	132	60	21	18	0	6	14	4	0
Amphisphaeria	0	0	0	1	0	0	0	0	0	0	0	0	0	0	0	0	0	0	0	0	0	0	0	0	0	0	0	0	0
Archaeorhizomyces	0	0	0	0	0	0	0	3	0	0	0	0	0	0	0	0	0	0	0	0	0	8	0	0	0	0	0	0	70
Arthrobotrys	0	0	0	0	5	0	0	0	0	0	0	0	0	0	0	0	0	0	0	4	0	0	0	0	0	0	0	0	0
Articulospora	3	0	0	0	0	0	7	12	0	12	0	17	62	1	0	0	0	0	0	0	0	0	0	0	0	0	2	0	0
Arxiella	0	0	0	0	0	0	0	0	0	0	0	0	0	0	0	0	0	0	2	0	0	0	0	0	0	0	0	0	0
Ascobolus	0	0	0	0	4	0	6	0	0	0	0	0	0	0	0	0	0	0	0	0	0	0	0	0	0	0	0	0	0
Ascochyta	0	0	0	0	0	3	0	0	0	0	0	0	0	0	0	0	0	0	0	0	0	0	0	0	0	0	0	0	0
Aspergillus	148	120	546	400	23	21	31	3039	4898	12459	4097	4604	2121	1214	666	1060	1487	603	310	53	27	79	33	208	177	103	236	41	195
Asteromella	0	0	5	5	0	39	0	59	17	2	3	0	0	6	59	14	16	39	45	0	0	0	0	0	0	0	0	0	0
Atractium	0	0	14	22	0	0	0	0	0	0	0	0	0	0	0	0	0	11	26	0	0	0	0	0	0	0	0	0	0
Aureobasidium	3	6	0	6	16	7	2	21	9	11	0	201	70	12	23	25	10	29	55	37	33	2	0	0	0	0	9	0	0
Auxarthron	0	0	0	0	0	0	0	0	0	0	0	0	0	0	0	0	0	0	0	0	0	4	0	0	0	0	0	0	7
Beauveria	23	3	3	0	6	0	0	0	0	0	1	0	0	0	1	0	57	27	0	0	0	0	0	207	0	0	0	2	0
Berkeleyomyces	0	0	0	0	0	0	0	0	0	0	0	0	0	0	0	0	0	0	0	0	2	0	0	0	0	0	0	0	0
Bipolaris	0	0	0	0	0	18	0	0	0	0	0	0	0	0	0	0	0	0	0	0	0	0	0	0	0	0	0	0	0
Botryosphaeria	101	0	7	13	5	0	26	62	1543	85	19	1840	3232	0	19	0	0	12	27	0	0	0	0	36	26	32	81	0	0
Botryotrichum	0	0	0	0	0	0	7	0	0	0	0	0	0	0	0	0	0	10	0	0	32	0	0	0	0	0	0	0	0
Botrytis	0	0	0	0	0	0	0	0	0	0	0	0	0	0	0	0	0	0	4	0	0	0	0	0	0	0	0	0	0
Bradymyces	2056	6818	877	950	1046	1848	9985	998	1324	1161	2948	1330	265	1384	598	1324	441	1741	3787	756	218	242	125	47	34	31	101	76	0
Buckleyzyma	16	0	6	7	8	32	0	0	4	7	5	52	55	1	0	4	6	7	0	8	0	0	0	0	0	3	0	0	0
Bullera	0	0	0	0	0	0	0	0	0	0	0	0	0	0	0	0	0	0	0	0	0	0	0	1	0	0	0	0	0
Capnobotryella	0	15	0	2	0	9	10	0	6	17	1775	9	10	33	8	7	0	3	14	0	0	0	0	2	6	4	0	0	0
Cenococcum	0	0	0	0	43	0	0	0	0	0	0	0	0	0	0	0	0	0	4	28	0	0	0	0	0	0	0	0	0
Ceratobasidium	0	0	0	0	16	0	0	0	0	0	0	0	0	0	0	0	0	0	0	24	0	0	0	0	0	0	0	10	3
Cercospora	0	0	42	43	0	0	0	9	117	10	2	16	60	0	0	0	0	5	8	4	0	0	0	28	0	0	2	0	0
Chaetomium	0	0	0	0	0	0	0	0	0	0	0	0	0	0	0	0	0	0	0	0	0	0	0	0	0	0	0	9	30
Chaetosphaeria	0	0	0	2	0	0	0	0	0	0	0	0	0	0	0	0	0	0	2	0	0	0	0	0	0	0	0	0	0
Chalara	0	0	0	0	0	0	0	0	0	0	0	0	0	0	0	0	0	2	0	0	0	0	0	0	0	0	0	0	0
Cheilymenia	0	0	0	0	0	0	3	0	0	0	0	0	0	0	0	0	0	0	0	0	0	0	0	0	0	0	0	0	0
Chloridium	0	0	0	3	4	0	0	0	0	0	0	0	0	0	0	0	0	0	4	5	0	0	0	0	0	0	0	0	0
Chrysosporium	0	0	0	0	0	0	0	0	0	0	2	0	0	0	0	0	0	0	0	0	0	0	0	0	0	0	0	0	0
Cladophialophora	0	41	1	15	50	0	0	0	0	0	0	0	0	0	0	27	0	0	14	78	0	0	0	0	0	0	0	0	0
Cladosporium	267	171	57	89	418	579	346	248	124	316	86	300	824	588	535	743	180	457	1021	234	1037	280	120	19	11	22	16	14	18
Claussenomyces	0	0	0	2	2	5	0	0	0	0	0	0	0	0	0	0	0	0	0	0	0	0	0	0	0	0	0	0	0
Clavaria	0	0	0	0	0	0	0	0	0	0	0	0	0	0	0	0	0	0	13	0	0	0	0	0	0	0	0	0	5
Clitocybula	0	2	0	0	67	0	0	0	0	0	0	0	0	0	0	0	0	0	0	89	0	0	0	0	0	0	0	0	0
Clonostachys	0	0	0	0	0	0	0	0	0	0	0	13	0	1	8	0	0	0	12	8	0	0	0	0	0	0	196	0	0
Colletotrichum	0	0	0	0	0	0	0	8	5	259	7	1238	10	0	0	0	0	0	0	0	0	3	0	4	11	13	22	0	0
Coniocessia	0	31	0	0	23	0	0	0	0	0	0	0	0	0	0	22	0	0	0	28	0	0	0	0	0	0	0	0	0
Coniochaeta	14	0	0	0	0	0	0	0	0	0	0	0	0	0	0	0	0	0	0	0	0	0	0	0	0	0	0	0	0
Coniothyrium	5331	679	830	740	1831	806	456	2234	547	1063	338	2983	4163	1582	1081	1473	1588	2343	3816	886	262	165	449	61	70	59	71	5	13
Coprinopsis	0	0	0	0	0	5	0	1	0	0	0	0	0	0	0	0	13	0	0	0	0	0	0	0	0	0	0	0	0
Cryptococcus	21	129	70	57	366	123	108	110	15	162	8	36	99	166	38	52	54	94	59	86	24	290	0	4	4	2	0	1	0
Curvularia	4	0	0	0	0	0	0	0	0	0	0	0	0	0	8	3	0	0	0	0	0	0	0	0	0	0	0	0	0
Cylindrocarpon	0	0	0	0	0	1	0	0	0	0	0	0	0	0	0	0	0	0	0	11	2	0	0	0	0	0	0	0	0
Cyphellophora	158	115	90	94	609	290	264	1075	220	334	92	168	238	147	67	81	29	186	227	62	15	17	1	6	16	13	12	7	0
Cystobasidium	0	0	3	5	0	5	0	2	2	3	0	0	0	0	0	0	0	0	0	0	0	0	0	0	0	0	2	0	0
Cystofilobasidium	0	0	0	0	5	0	13	0	0	0	0	0	0	0	0	0	0	0	0	0	0	0	0	0	0	0	0	0	0
Dactylonectria	0	0	0	0	1	0	0	0	0	0	0	0	0	0	0	0	0	0	0	0	0	0	0	0	0	0	0	0	13
Delastria	8	0	0	0	0	0	0	0	0	0	0	0	0	0	0	0	0	0	0	0	0	0	0	0	0	0	0	0	0
Dendrostilbella	0	0	6	2	35	12	0	0	0	0	0	0	0	0	0	0	0	0	0	0	0	0	0	0	0	0	0	0	0
Devriesia	16	6	27	30	7	90	10	322	26	485	81	71	255	13	11	15	0	18	31	6	0	0	3	0	7	0	12	0	0
Diaporthe	0	0	0	0	0	0	0	0	0	0	0	0	4	0	0	0	0	0	0	0	0	0	0	0	0	0	0	0	0
Didymella	0	0	0	0	0	0	7	0	0	0	0	0	0	0	0	0	0	0	0	0	69	0	0	0	0	0	0	0	0
Didymosphaeria	0	0	0	0	0	0	0	0	0	0	0	0	0	0	0	0	0	0	0	0	0	0	0	0	0	0	2	0	0
Dioszegia	19	0	5	5	57	0	0	6	0	0	0	7	13	7	0	6	9	15	6	8	0	0	0	0	0	0	0	0	0
Diplodia	0	0	0	0	0	0	0	0	0	0	0	0	0	0	0	0	27	0	0	0	0	0	0	0	0	0	0	0	0
Diploschistes	0	0	77	60	0	0	23	89	147	33	8	328	404	0	0	0	0	7	38	0	0	0	0	0	7	0	6	0	0
Diutina	0	0	0	0	0	0	0	0	0	0	0	0	0	0	0	0	0	0	0	0	0	0	0	0	3	0	0	0	2
Dothidea	0	0	0	0	0	2	0	0	0	0	0	0	0	0	0	0	0	3	0	0	0	0	0	0	0	0	0	0	0
Elsinoe	594	6196	565	468	166	190	854	9552	13599	6112	14858	5236	4499	1079	393	780	270	845	2587	61	25	39	52	262	230	183	302	9	6
Endosporium	54	309	125	139	407	123	133	122	449	224	43	144	109	272	48	298	53	147	179	16	9	5	6	6	12	6	0	17	0
Epicoccum	0	20	0	0	0	0	8	0	5	0	0	0	5	8	18	18	7	5	0	0	0	0	0	0	0	0	5	0	0
Erythrobasidium	11	3	10	9	46	8	2	9	32	30	3	68	91	8	0	2	6	7	0	23	0	0	0	2	0	0	0	0	0
Exophiala	10	0	0	0	0	0	3	0	0	0	4	3	0	0	0	9	0	0	5	0	0	3	0	0	0	0	0	0	0
Exserohilum	0	0	0	0	0	0	0	0	0	0	0	0	0	0	4	0	0	0	0	0	0	0	0	0	0	0	0	0	0
Filobasidium	7	12	3	2	268	23	125	21	19	6	1	19	18	34	23	21	10	49	74	5	6	0	3	0	0	0	0	2	0
Fusariella	0	27	0	0	0	0	0	0	0	0	0	0	0	0	0	0	0	0	0	0	10	0	0	0	0	0	0	0	0
Fusicolla	3580	3378	19830	20661	12220	7892	8184	171	299	189	257	444	232	6290	7581	4839	3352	3641	3756	20994	24307	24272	25340	23693	24327	24798	23056	22530	23050
Ganoderma	0	0	0	0	0	0	0	0	0	0	0	0	0	0	0	0	0	0	0	0	0	0	0	0	0	0	0	0	10
Geosmithia	0	0	0	0	183	0	0	0	0	0	0	107	14	355	91	0	5	127	0	9	0	0	0	2	0	0	3	0	0
Gibellulopsis	0	5	21	17	25	23	4	10	4	8	0	5	14	298	113	9	10	46	13	365	32	0	8	0	0	4	0	0	0
Gliocephalotrichum	0	0	0	7	5	0	0	0	0	0	0	0	0	0	0	0	0	0	12	0	0	0	0	0	0	0	0	0	0
Glomus	0	0	0	0	0	0	0	0	0	0	0	0	0	0	0	0	0	0	0	1	0	0	0	0	0	0	0	0	0
Glutinomyces	0	4	0	0	0	0	0	0	0	0	0	0	0	0	0	0	0	0	0	0	0	0	0	0	0	0	0	0	0
Graphiola	6	1	0	0	20	0	12	0	0	0	0	0	0	25	18	23	16	27	17	3	0	0	0	0	0	0	0	0	0
Graphium	8	0	0	0	0	0	0	0	0	0	0	0	0	0	0	0	92	0	0	0	0	0	0	0	0	0	0	0	0
Gyoerffyella	0	0	0	0	2	0	0	0	0	0	0	0	0	0	0	0	0	0	0	0	0	0	0	0	0	0	0	0	0
Hannaella	0	5	0	0	0	5	0	0	0	1	0	0	0	5	1	0	0	3	2	10	0	0	0	0	0	0	0	0	0
Hormiactis	0	0	0	0	0	3	0	0	0	0	0	0	0	0	0	0	0	0	0	0	0	0	0	0	0	0	0	0	0
Humicola	0	0	0	0	4	0	0	0	0	0	0	0	0	0	0	0	0	0	0	18	15	0	0	1	0	0	0	0	0
Idriella	0	0	0	0	0	0	0	0	0	0	0	0	0	2	0	0	0	0	0	0	0	0	0	0	0	0	0	0	0
Infundichalara	0	0	0	0	2	0	0	0	0	0	0	0	0	0	0	0	0	0	0	0	0	0	0	0	0	0	0	0	0
Juncaceicola	0	0	0	0	0	0	0	0	0	0	0	0	0	0	0	2	0	0	0	0	0	0	0	0	0	0	0	0	0
Juxtiphoma	0	0	0	0	0	0	0	0	0	0	0	0	0	0	0	15	0	0	0	0	0	0	0	0	0	0	0	0	0
Kalaharituber	4	0	0	0	0	0	0	0	0	0	0	0	0	0	0	0	0	0	0	0	0	0	0	0	0	0	0	0	0
Knufia	36	0	0	0	0	6	0	4	0	0	0	0	0	0	0	0	0	10	6	0	0	11	0	0	0	0	0	0	0
Kondoa	0	0	0	0	0	3	3	0	11	0	0	0	5	0	0	0	3	0	0	0	0	0	0	0	0	0	0	0	0
Kurtzmanomyces	0	0	6	0	3	96	0	0	0	0	0	0	0	0	7	0	0	0	4	0	0	0	0	0	0	0	0	0	0
Kwoniella	0	6	0	0	0	0	0	0	0	0	0	0	0	0	0	3	0	0	0	0	0	0	0	0	0	0	0	0	2
Lachnellula	0	0	2	0	0	0	0	0	0	0	0	0	0	0	0	0	0	0	0	0	0	0	0	0	0	0	0	0	0
Lasiodiplodia	0	0	0	0	0	0	0	0	0	0	0	0	0	0	0	0	0	3	0	0	0	0	0	0	0	0	0	0	0
Lasionectria	3420	526	126	92	515	872	306	135	125	31	34	1286	56	1013	2122	1134	1964	1146	690	68	30	60	42	16	20	10	13	0	4
Lectera	0	0	0	0	10	2	5	0	0	6	0	0	18	5	0	0	0	0	0	10	0	0	0	0	0	0	0	0	0
Leptosphaeria	0	6	0	0	0	0	0	0	0	75	0	0	0	0	0	6	4	0	17	0	0	0	0	0	0	0	0	0	0
Leptosphaerulina	0	0	0	0	0	0	0	0	0	0	0	0	0	0	0	0	0	0	60	0	0	0	0	0	0	0	0	0	0
Leptospora	0	0	0	0	0	0	0	0	10	0	0	0	0	0	0	0	0	0	0	0	0	0	0	7	0	0	0	0	0
Leucothecium	0	0	0	0	0	0	0	0	0	0	0	0	0	0	0	0	0	0	0	0	0	0	0	0	0	0	0	0	6
Liberomyces	24	28	14	23	47	5485	20	0	0	0	0	0	0	34	47	0	0	3	0	5	0	0	0	0	0	0	0	0	0
Lignosphaeria	0	0	0	0	0	0	5	0	0	0	0	0	0	0	0	0	0	0	0	0	0	0	0	0	0	0	0	0	0
Lophium	0	0	0	0	5	0	0	0	0	0	0	0	0	0	0	0	0	0	0	0	0	0	0	0	0	0	0	0	0
Lophotrichus	0	0	0	0	0	11	0	0	0	0	0	0	0	0	0	0	0	0	0	0	0	0	0	0	0	0	0	0	0
Madurella	0	0	0	0	0	0	5	0	0	0	0	0	0	0	0	0	0	0	0	0	0	0	0	0	0	0	0	0	0
Malassezia	1	0	0	0	0	0	0	0	0	0	0	0	0	0	0	0	0	0	0	0	0	0	0	4	0	0	7	0	0
Marasmiellus	0	1	0	0	0	0	0	0	0	0	0	0	0	0	0	0	0	0	0	0	0	0	0	0	0	0	0	0	0
Medicopsis	5	0	0	0	0	0	0	0	0	0	0	0	0	0	0	0	0	0	0	0	0	0	0	0	0	0	0	0	0
Melanconiella	11	0	0	0	0	0	0	0	0	0	0	0	0	0	0	0	0	0	0	0	0	0	0	0	0	0	0	0	0
Metarhizium	953	5	68	6	6	5	8	0	0	0	0	0	0	13	24	47	1029	3771	32	53	24	29	37	0	0	0	0	0	19
Meyerozyma	2286	2668	1572	1257	5178	3096	778	39	50	10	23	72	21	2607	1120	2536	1443	1374	388	581	105	588	121	13	0	10	23	163	83
Microthecium	0	0	0	0	2	0	0	0	0	0	0	0	0	0	0	0	0	0	0	0	0	0	0	0	0	0	0	0	0
Minimedusa	0	0	1	0	20	0	11	0	0	0	0	0	0	0	0	0	0	0	0	44	0	0	0	0	0	0	0	0	0
Monodictys	0	0	0	0	2	0	0	0	0	0	0	0	0	0	0	0	0	0	0	0	0	0	0	0	0	0	0	0	0
Mortierella	18	5	63	45	110	65	39	0	2	0	0	0	0	0	0	78	0	22	28	94	21	8	2	4	17	0	8	0	29
Mycogloea	0	0	0	0	0	0	5	0	0	0	0	0	0	0	0	0	0	0	0	0	0	0	0	0	0	0	0	0	0
Mycosphaerella	0	0	39	34	0	0	0	1123	397	172	81	1637	5035	0	0	0	0	0	4	0	0	0	0	44	41	30	37	0	0
Myrothecium	0	0	0	0	7	0	0	0	0	0	0	0	0	0	0	0	0	0	0	0	0	0	0	0	0	0	0	0	0
Naganishia	0	0	0	0	0	0	2	0	0	0	0	0	0	0	0	0	0	0	0	0	0	0	0	0	0	0	0	0	0
Nectria	0	0	0	0	5	2	0	0	0	0	0	0	0	2	0	0	0	0	0	0	0	0	0	0	0	0	0	0	0
Neoascochyta	0	0	0	2	0	0	107	0	0	0	0	0	0	0	0	0	0	0	0	0	0	0	0	0	0	0	0	0	0
Neocucurbitaria	69	16	10	19	0	316	11	0	0	0	0	0	0	52	190	25	38	157	52	13	0	2	0	0	0	0	0	0	0
Neodevriesia	0	0	4	0	0	0	0	0	0	0	18	0	10	0	0	0	0	0	0	0	0	0	0	0	0	0	0	0	0
Neoscolecobasidium	0	0	0	0	0	0	0	0	0	0	0	0	0	0	0	0	0	0	0	1	0	0	0	0	0	0	0	0	0
Neosetophoma	0	6	0	0	0	9	0	26	11	19	4	63	88	7	4	10	0	4	6	0	0	0	2	0	0	0	4	0	0
Nephroma	0	0	0	0	0	0	0	0	0	0	0	0	1	0	0	0	0	0	0	0	0	0	0	0	0	0	0	0	0
Nigrograna	0	0	0	0	0	0	0	0	0	0	0	0	0	3	0	0	0	0	0	4	0	0	0	0	0	0	0	0	0
Ochrocladosporium	13	0	0	0	0	4	0	0	0	3	0	0	0	6	0	17	21	0	0	0	0	0	0	0	0	3	0	0	0
Oidiodendron	0	3	0	0	0	0	0	0	0	0	0	0	0	0	0	0	0	0	0	3	0	0	0	0	0	0	0	0	0
Ophiocordyceps	0	0	0	0	4	0	0	0	0	0	0	0	0	0	0	0	0	0	0	0	0	0	0	0	0	0	0	0	0
Ophiosphaerella	0	3	0	0	10	0	0	0	0	0	0	0	0	0	0	0	0	0	0	4	0	0	3	57	47	18	0	0	88
Papiliotrema	0	12	2	0	32	4	10	4	4	10	2	6	37	23	5	10	0	7	7	14	1	0	0	3	0	0	2	2	0
Papulaspora	0	0	0	0	0	0	0	0	0	0	0	0	0	28	0	37	0	12	0	0	0	0	0	0	0	0	0	0	0
Paramyrothecium	0	0	0	0	0	0	0	0	0	0	0	0	0	0	0	9	0	0	0	0	4	0	0	0	0	0	0	0	0
Paraphoma	19	10	6	0	29	12	0	13	28	10	3	231	397	17	28	13	8	14	28	0	0	0	0	2	10	0	8	0	0
Parapyrenochaeta	0	0	0	0	0	0	0	0	0	0	0	0	0	0	0	0	0	0	0	0	0	0	0	7	0	0	0	0	0
Parascedosporium	1	0	12	3	0	0	0	0	0	0	16	12	0	77	44	83	10	29	0	4	0	0	1	0	0	0	0	0	0
Peltaster	0	0	0	0	0	0	0	0	0	0	0	6	24	0	0	0	0	0	0	0	0	0	0	0	0	0	0	0	0
Penicillium	1364	508	353	278	310	268	233	177	66	549	1	198	76	6000	9200	7471	9780	5902	4269	634	152	234	196	8	0	24	20	11	205
Periconia	0	0	0	0	0	0	0	0	0	0	0	0	15	0	0	0	0	0	3	0	0	0	0	0	0	0	0	0	0
Pezicula	0	13	0	0	0	0	0	0	0	0	0	0	0	0	0	20	0	0	0	0	0	0	0	0	0	0	0	0	0
Pezoloma	0	26	0	26	67	0	0	0	0	0	0	0	0	0	0	13	0	2	57	67	0	0	0	0	0	0	0	0	0
Phaeoacremonium	0	0	0	0	23	0	0	0	0	0	0	0	0	0	0	0	0	0	0	15	0	0	0	0	0	0	0	0	0
Phaeomoniella	43	1	6	9	0	14	0	158	23	154	11	49	0	0	0	0	6	7	15	0	0	0	0	0	0	0	2	0	0
Phaeosphaeria	0	0	0	0	0	0	0	0	0	2	0	0	0	0	0	0	0	0	3	0	0	0	0	0	0	0	3	0	0
Phaeosphaeriopsis	0	0	0	0	0	0	0	0	2	0	0	16	91	0	0	0	0	0	0	0	0	0	0	0	0	0	3	0	0
Phialemonium	0	0	0	0	22	0	0	0	0	0	0	0	0	0	0	3	12	4	0	16	0	0	0	0	0	0	0	0	0
Phialocephala	0	0	0	0	0	0	0	0	0	0	0	0	0	0	0	0	0	0	2	0	0	0	0	0	0	0	0	0	0
Phialocephala	0	0	0	8	50	0	0	0	0	0	0	0	0	0	0	0	0	0	7	48	0	0	0	0	0	0	0	0	0
Phlebiopsis	0	0	0	0	0	0	0	0	0	0	0	0	0	0	0	0	0	0	0	0	0	0	0	0	3	0	0	0	0
Phoma	0	0	0	0	6	62	157	0	0	0	0	7	0	4	0	9	6	0	0	0	0	0	0	0	0	0	0	0	0
Plectosphaerella	0	0	4	0	0	2	0	0	0	8	0	2	4	13	0	0	0	6	0	0	15	0	0	3	3	0	0	0	0
Podospora	0	0	0	0	2	0	0	0	0	0	0	0	0	0	0	0	0	0	0	0	0	0	0	0	2	0	0	0	0
Preussia	19	11	2	0	2	8	3	0	0	0	0	0	0	0	4	0	0	4	0	0	0	0	0	0	4	0	0	0	18
Pseudaleuria	0	0	0	0	1	0	0	0	0	0	0	0	0	0	0	0	0	0	0	0	0	0	0	0	0	0	0	0	0
Pseudocamaropycnis	0	0	0	0	0	0	0	0	0	0	0	0	0	0	0	0	0	0	0	4	0	0	0	0	0	0	0	0	0
Pseudocoleophoma	0	6	0	0	0	11	0	2	0	0	0	0	0	14	12	52	4	0	5	0	0	0	0	0	0	0	0	0	0
Pseudombrophila	0	0	3	6	13	6	0	0	0	0	0	0	0	0	0	0	0	0	0	1	5	0	0	0	0	0	0	0	0
Pseudopithomyces	559	160	223	144	290	206	168	361	86	132	65	332	199	195	253	266	396	640	838	222	0	0	0	0	0	0	0	0	0
Pseudozyma	0	0	0	0	0	0	0	0	0	0	0	0	0	0	0	0	0	0	1	0	0	0	0	0	0	0	0	0	0
Pulveroboletus	0	0	0	0	19	0	0	0	0	0	0	0	0	0	0	0	0	0	0	12	0	0	0	0	0	0	0	0	0
Purpureocillium	2	3	7	5	61	15	57	10	4	6	1	8	7	0	0	0	0	0	7	46	17	170	75	1818	1544	1300	2261	3819	2668
Querciphoma	285	205	502	419	163	3316	138	3017	19	150	73	38	34	310	1132	723	349	625	522	52	18	20	38	28	11	15	11	0	2
Ramophialophora	0	0	0	0	2	0	0	0	0	0	0	0	0	0	0	0	0	0	0	0	0	0	0	0	0	0	0	0	0
Ramulariopsis	0	0	0	0	0	0	0	0	0	0	0	0	2	0	0	0	0	0	0	0	0	0	0	0	0	0	0	0	0
Remersonia	0	0	0	0	6	0	0	0	0	0	0	0	0	0	0	0	0	0	0	0	0	0	0	0	0	0	0	0	0
Rhinocladiella	0	0	0	0	0	0	10	0	3	0	8	6	0	0	0	18	0	0	10	0	0	6	0	0	0	0	0	4	15
Rhizoctonia	0	0	0	0	15	0	0	0	0	0	0	0	0	0	0	0	0	0	0	0	0	0	0	0	0	0	0	0	0
Rhizophlyctis	0	0	0	0	0	0	0	0	0	0	0	0	3	0	0	0	0	0	0	0	0	0	0	0	0	0	3	0	0
Rhodotorula	11	6	3	0	26	10	7	16	8	9	0	12	15	4	0	6	0	7	0	0	10	8	0	8	6	2	18	0	6
Saitozyma	0	0	0	3	6	0	0	0	0	0	0	0	0	0	0	11	0	5	9	0	0	0	0	0	0	0	0	0	0
Sarcinomyces	0	1	2	3	4	5	6	7	8	14	10	11	12	13	14	15	16	33	68	19	20	21	22	23	24	25	26	27	28
Sarcopeziza	0	0	0	0	0	0	15	0	0	0	0	0	0	0	0	0	0	0	0	0	0	0	0	0	0	0	0	0	0
Sarea	0	0	0	0	0	0	0	0	3	0	0	0	0	0	0	0	0	0	0	0	0	0	0	0	0	0	0	0	0
Sarocladium	223	6	7	7	12	12	63	4	0	0	0	0	0	155	84	42	75	57	8	0	3	20	3	0	0	0	5	0	123
Schizophyllum	0	0	0	0	0	0	0	0	0	0	0	0	0	0	0	0	0	0	5	0	0	0	0	0	0	0	0	0	0
Sebacina	0	0	24	22	25	0	0	0	0	0	0	0	0	0	0	0	0	28	35	22	0	0	0	0	0	0	0	0	0
Septobasidium	386	96	14	10	15	9	43	190	24	103	33	25	38	8	7	48	44	27	137	9	0	0	4	0	0	0	0	0	0
Septonema	0	0	0	0	0	0	0	0	0	0	0	0	0	0	0	0	0	0	5	0	0	0	0	0	0	0	0	0	0
Setomelanomma	0	0	0	0	0	0	0	0	2	0	0	0	0	0	0	0	0	0	0	0	0	0	0	0	0	0	0	0	0
Setophaeosphaeria	0	0	0	0	0	8	0	19	0	6	0	32	31	7	0	6	4	4	4	0	0	0	0	0	0	0	0	0	0
Setophoma	9	0	3	8	0	8	3	225	108	93	38	1714	1368	7	0	11	7	8	9	0	0	0	0	29	18	22	18	0	0
Shiraia	0	0	0	0	0	0	0	0	0	0	0	0	0	0	0	0	0	0	0	0	0	0	0	0	0	0	26	0	0
Simplicillium	0	0	0	0	0	0	0	0	0	0	0	0	0	0	0	0	5	0	0	0	0	0	0	0	0	0	0	0	0
Solicoccozyma	0	0	0	0	5	0	6	0	0	0	0	0	0	0	0	0	0	0	0	5	3	0	0	0	0	0	0	0	6
Sporothrix	0	0	0	14	0	0	0	0	0	0	0	0	0	0	0	0	0	0	18	0	0	0	0	0	0	0	0	0	0
Stagonospora	0	0	0	0	0	0	0	0	0	0	0	0	3	0	0	2	0	0	0	0	0	0	0	0	0	0	0	0	0
Stagonosporopsis	0	0	0	0	0	0	0	0	0	0	0	0	15	0	0	0	0	0	0	0	0	0	0	0	0	0	0	0	0
Staurosphaeria	10	0	0	12	22	0	0	297	103	62	11	54	52	26	5	23	23	35	50	0	0	0	7	0	3	4	7	0	0
Stilbella	0	0	0	0	0	0	0	0	0	2	0	0	0	0	0	0	0	0	0	0	0	0	0	0	0	0	0	0	0
Strelitziana	16	17	13	13	20	80	86	1315	1043	1371	926	761	1655	57	32	23	28	161	353	43	5	0	3	45	35	20	63	3	0
Strigula	41	13	0	0	0	0	0	0	0	9	0	0	0	13	0	251	153	54	63	12	0	0	0	0	0	0	0	0	4
Symmetrospora	0	0	7	5	0	0	0	4	0	0	0	5	0	0	0	0	0	0	0	0	0	0	0	0	0	0	0	0	0
Sympodiomycopsis	0	0	0	0	0	0	0	0	0	0	0	0	0	0	0	0	0	2	0	0	0	0	0	0	0	0	0	0	0
Talaromyces	0	7	8	15	4	0	8	0	0	0	0	0	0	0	0	6	0	16	28	37	0	0	0	9	0	0	0	0
Taphrina	0	0	0	0	0	0	0	0	4	0	0	0	0	0	0	0	0	0	0	0	0	0	0	0	0	0	0	0	0
Tausonia	0	0	2	0	0	0	0	0	0	0	0	0	0	0	0	0	0	0	0	0	0	0	0	0	0	0	0	0	0
Tetracladium	0	0	6	0	5	3	0	0	0	0	0	0	0	0	0	0	0	0	0	0	5	0	0	0	0	0	0	0	5
Thelebolus	0	0	0	7	0	0	0	0	0	0	0	0	0	0	0	0	0	0	0	0	0	0	0	0	0	0	0	0	0
Thozetella	0	0	0	0	6	0	0	0	0	0	0	0	0	0	0	0	0	0	0	0	0	0	0	0	0	0	0	0	0
Thyrostroma	0	0	0	0	0	0	3	0	0	0	0	0	0	0	0	0	0	0	0	0	0	0	0	0	0	0	0	0	21
Tolypocladium	0	0	0	3	0	0	0	0	0	0	0	0	0	0	0	0	0	0	0	0	0	0	0	0	0	0	0	0	0
Tomentella	0	0	0	14	17	0	0	0	0	0	0	0	0	0	0	0	0	0	16	26	0	0	0	0	0	0	0	0	0
Torula	2	3	0	0	0	0	0	11	0	0	2	0	0	0	0	3	0	0	13	0	0	6	0	0	0	0	0	0	0
Trametes	0	0	0	0	0	0	0	5	0	0	0	0	0	0	0	0	0	0	0	0	0	0	0	0	0	0	0	0	0
Trechispora	0	0	0	0	0	0	0	3	0	0	0	0	0	0	0	0	0	0	0	0	0	0	0	0	0	0	0	0	0
Trichocladium	0	0	19	5	25	13	6	0	0	0	0	0	0	0	0	0	0	0	0	34	0	0	0	2	0	0	0	0	0
Trichoderma	0	38	0	23	245	0	0	4	0	0	0	0	0	0	0	30	0	0	26	239	7	3	0	0	7	0	2	0	0
Trichomerium	10	0	0	0	0	0	0	92	0	27	6	12	0	0	0	0	0	0	16	0	0	0	0	1	0	0	0	0	0
Trichosporon	0	0	4	0	0	0	0	0	0	0	0	0	0	0	0	0	0	0	0	0	0	0	0	0	0	0	0	0	0
Triparticalcar	0	0	0	0	0	0	0	0	0	0	0	0	0	0	0	0	0	3	0	0	0	0	0	0	0	0	0	0	0
Trullula	0	0	0	0	0	0	0	0	0	0	0	0	2	0	0	0	0	0	2	0	0	0	0	0	0	0	0	0	0
Tulostoma	0	0	0	0	0	0	0	4	0	0	0	0	0	0	0	0	0	0	0	0	0	0	0	0	0	0	0	0	0
Tygervalleyomyces	0	0	1	4	0	0	0	0	0	0	0	0	3	0	0	0	0	0	0	0	0	0	0	0	0	0	0	0	0
Umbilicaria	474	2875	72	68	845	240	488	1200	1100	253	693	814	289	200	132	279	112	134	193	46	1	57	5	31	27	16	50	0	0
Vacuiphoma	0	0	0	0	0	0	9	0	0	0	0	12	13	0	0	6	7	16	44	0	0	0	0	0	0	0	0	0	0
Vishniacozyma	0	0	0	0	30	2	0	0	0	0	0	0	13	8	0	0	0	1	0	0	0	0	0	0	0	0	0	0	0
Volutella	0	0	0	2	0	0	0	0	0	0	0	0	0	0	0	0	0	0	0	0	0	0	0	0	0	0	0	0	0
Wallemia	179	24	44	28	8	0	24	15	24	379	4	7	3	1573	28	406	1724	896	196	52	23	21	20	2	0	1	6	14	0
Xenoacremonium	0	0	0	0	26	0	0	0	0	0	0	0	0	0	0	0	0	0	0	38	0	0	0	0	0	0	0	0	0
Xylaria	0	0	7	0	0	0	0	0	0	0	0	0	0	0	0	0	0	6	0	0	0	0	0	0	0	0	0	0	0
Yamadazyma	998	637	137	155	198	125	2980	0	0	0	0	0	0	56	21	807	944	405	1265	46	28	38	20	0	0	0	0	13	0
Zalaria	0	0	0	0	0	5	0	0	0	0	0	0	0	0	0	0	0	0	0	0	0	0	0	0	0	0	0	0	0
Zasmidium	0	0	8	5	0	0	0	0	0	30	0	2	0	0	0	0	0	0	0	0	0	0	0	0	0	0	0	0	0
Zopfiella	0	0	0	0	1	0	0	0	0	0	0	0	0	0	0	0	0	0	0	0	0	0	0	0	0	0	0	0	0
Zygosporium	0	5	0	0	0	0	0	0	0	0	0	0	0	0	0	0	0	0	0	0	0	0	0	0	0	0	0	0	0
